# Supplementary material for: Kinase Insert Domain Receptor Q472H Pathogenic Germline Variant Impacts Melanoma Tumor Growth and Patient Treatment Outcomes
Source: Cancers (Basel). 2023 Dec 19;16(1):18. doi: 10.3390/cancers16010018 (PMC10778134; doi:10.3390/cancers16010018)
Supplement: Supplementary file 1 [file cancers-16-00018-s001.zip]

Archive with 23 entries (22 files):
- __MACOSX/._Supplementary
- __MACOSX/Supplementary/
- __MACOSX/Supplementary/._.DS_Store
- __MACOSX/Supplementary/._Figure_S1_IC50.pptx
- __MACOSX/Supplementary/._Figure_S4_Km.pptx
- __MACOSX/Supplementary/._FigureS2_PCA.pptx
- __MACOSX/Supplementary/._FigureS3_Oncoprints.pptx
- __MACOSX/Supplementary/._File S2 nanostring.xlsx
- __MACOSX/Supplementary/._File S3_RNA-SEQ.xlsx
- __MACOSX/Supplementary/._File S4 BP_goTerm_All_DEGs.xlsx
- __MACOSX/Supplementary/._Table S1 treatment groups.docx
- __MACOSX/Supplementary/._Table S2 IHC patients.docx
- Supplementary/.DS_Store
- Supplementary/Figure_S1_IC50.pptx
- Supplementary/Figure_S4_Km.pptx
- Supplementary/FigureS2_PCA.pptx
- Supplementary/FigureS3_Oncoprints.pptx
- Supplementary/File S1 All Synergy Raw Equation Data.xlsx
- Supplementary/File S2 nanostring.xlsx
- Supplementary/File S3_RNA-SEQ.xlsx
- Supplementary/File S4 BP_goTerm_All_DEGs.xlsx
- Supplementary/Table S1 treatment groups.pdf
- Supplementary/Table S2 IHC patients.pdf
