# Supplementary material for: Kinase Insert Domain Receptor Q472H Pathogenic Germline Variant Impacts Melanoma Tumor Growth and Patient Treatment Outcomes
Source: Cancers (Basel). 2023 Dec 19;16(1):18. doi: 10.3390/cancers16010018 (PMC10778134; doi:10.3390/cancers16010018)
Supplement: Supplementary file 1 [file cancers-16-00018-s001.zip › Supplementary/File S1 All Synergy Raw Equation Data.xlsx]

## Sheet: Sheet1
All Cell Line Synergy Data			Bliss Equation		inhibition drug A alone + inhibition drug B alone - (inhibition A x inhibition B)
			Relative Risk Ratio		% viable cells with drug A x % viable cells with drug B; <1 = synergistic
			Combosyn Combination index (CI)		<1 = synergy, >1 = antagonism
A375 (WT) 12/9/19
Relative Risk ratio					Bliss Eq				Combosyn								RRR WT		RRR Var
	Observed	Expected	Ratio			Observed	Expected		Dose D	Dose L	Effect	CI					1.01165		1.10139
0.0001 Dab	1.26108	1.27578	1.01165	*antagonism	0.0001 Dab	-0.261082	-0.275778	*antagonism	1.0E-4	10.0	1.0E-11	8.69e+27					1.44238		1.25335
0.001 Dab	0.961536	0.666633	1.44238		0.001 Dab	0.0384644	0.333367		0.001	10.0	0.03846	2594.18					1.38745		1.53051
0.01 Dab	0.485974	0.350265	1.38745		0.01 Dab	0.514026	0.649735		0.01	10.0	0.51403	4.49441					1.05517		1.91406
0.1 Dab	0.27472	0.260356	1.05517		0.1 Dab	0.72528	0.739644		0.1	10.0	0.72528	3.9617					0.979525		0.548408
																	1.00963		0.417947
SKMEL239 (WT) 12/9/19																	1.28054		0.392975
Relative Risk Ratio					Bliss Eq				Combosyn								1.44622		0.284452
	Observed	Expected	Ratio			Observed	Expected		Dose D	Dose L	Effect	CI					1.0564		0.929593
0.0001 Dab	0.915941	0.935088	0.979525		0.0001 Dab	0.0840586	0.0649122		1.0E-4	10.0	0.08406	1.34113					1.13519		0.948089
0.001 Dab	0.873664	0.865332	1.00963		0.001 Dab	0.126336	0.134668		0.001	10.0	0.12634	2.84214					1.6233		0.829872
0.01 Dab	0.504561	0.394023	1.28054		0.01 Dab	0.495439	0.605977		0.01	10.0	0.49544	1.11142					1.58168		0.878419
0.1 Dab	0.231981	0.160405	1.44622		0.1 Dab	0.768019	0.839595		0.1	10.0	0.76802	1.12835					1.04529		0.647344
																	1.30235		0.507315
SKMEL192 (WT) 1/3/20																	1.25463		0.795225
Relative Risk Ratio					Bliss Eq				Combosyn								0.718903		0.576028
	Observed	Expected	Ratio			Observed	Expected		Dose D	Dose L	Effect	CI
0.0001 Dab	0.78693	0.744913	1.0564		0.0001 Dab	0.21307	0.255087		1.0E-4	10.0	0.21307	1.28648				median	1.19491		0.812548
0.001 Dab	0.789331	0.695332	1.13519		0.001 Dab	0.210669	0.304668		0.001	10.0	0.21067	3.17916
0.01 Dab	0.354282	0.218248	1.6233		0.01 Dab	0.645718	0.781752		0.01	10.0	0.64572	1.29606
0.1 Dab	0.150066	0.0948775	1.58168		0.1 Dab	0.849934	0.905122		0.1	10.0	0.84993	1.50181					T.test	0.00748573
SKMEL28 (WT) 12/30/20
Relative Risk Ratio					Bliss Eq				Combosyn
	Observed	Expected	Ratio			Observed	Expected		Dose D	Dose L	Effect	CI
0.0001 Dab	0.939146	0.898456	1.04529		0.0001 Dab	0.0608539	0.101544		1.0E-4	10.0	0.00884	2334.46
0.001 Dab	0.975299	0.748876	1.30235		0.001 Dab	0.0247015	0.251124		0.001	10.0	0.00633	55525.7
0.01 Dab	0.482496	0.384574	1.25463		0.01 Dab	0.517504	0.615426		0.01	10.0	0.50841	1.48777
0.1 Dab	0.130855	0.182021	0.718903		0.1 Dab	0.869145	0.817979		0.1	10.0	0.86668	0.23536
451Lu (Het) 12/23/19
Relative Risk Ratio					Bliss Eq				Combosyn
	Observed	Expected	Ratio			Observed	Expected		Dose D	Dose L	Effect	CI
0.0001 Dab	0.877346	0.796579	1.10139		0.0001 Dab	0.122654	0.203421		1.0E-4	10.0	0.12265	1.74843
0.001 Dab	0.746809	0.595852	1.25335		0.001 Dab	0.253191	0.404148		0.001	10.0	0.25319	1.012
0.01 Dab	0.260059	0.169916	1.53051		0.01 Dab	0.739941	0.830084		0.01	10.0	0.73994	0.35761
0.1 Dab	0.131784	0.0688509	1.91406		0.1 Dab	0.868216	0.931149		0.1	10.0	0.86822	1.05007
WM46 (Het)
Relative Risk Ratio					Bliss Eq				Combosyn
	Observed	Expected	Ratio			Observed	Expected		Dose D	Dose L	Effect	CI
0.0001 Dab	0.442157	0.806256	0.548408		0.0001 Dab	0.557843	0.193744		1.0E-4	10.0	0.55784	0.12723
0.001 Dab	0.190709	0.456299	0.417947		0.001 Dab	0.809291	0.543701		0.001	10.0	0.80929	0.04177
0.01 Dab	0.0962698	0.244977	0.392975		0.01 Dab	0.90373	0.755023		0.01	10.0	0.90373	0.02166
0.1 Dab	0.0562402	0.197714	0.284452		0.1 Dab	0.94376	0.802286		0.1	10.0	0.94376	0.01465
501mel (Hom) 12/20/19
Relative Risk Ratio					Bliss Eq				Combosyn
	Observed	Expected	Ratio			Observed	Expected		Dose D	Dose L	Effect	CI
0.0001 Dab	0.925036	0.995098	0.929593		0.0001 Dab	0.0749639	0.00490237		1.0E-4	10.0	0.07496	0.87159
0.001 Dab	0.786829	0.82991	0.948089		0.001 Dab	0.213171	0.17009		0.001	10.0	0.21317	0.55803
0.01 Dab	0.482054	0.580877	0.829872		0.01 Dab	0.517946	0.419123		0.01	10.0	0.51795	0.37789
0.1 Dab	0.373995	0.425759	0.878419		0.1 Dab	0.626005	0.574241		0.1	10.0	0.62600	0.72553
WM2044 (Hom) 12/16/19
Relative Risk Ratio					Bliss Eq				Combosyn
	Observed	Expected	Ratio			Observed	Expected		Dose D	Dose L	Effect	CI
0.0001 Dab	0.408044	0.630336	0.647344		0.0001 Dab	0.591956	0.369664		1.0E-4	10.0	0.59196	0.47717
0.001 Dab	0.211641	0.417179	0.507315		0.001 Dab	0.788359	0.582821		0.001	10.0	0.78836	0.25326
0.01 Dab	0.140352	0.176493	0.795225		0.01 Dab	0.859648	0.823507		0.01	10.0	0.85965	0.23345
0.1 Dab	0.0741954	0.128805	0.576028		0.1 Dab	0.925805	0.871195		0.1	10.0	0.92580	0.27781
