# Supplementary material for: Kinase Insert Domain Receptor Q472H Pathogenic Germline Variant Impacts Melanoma Tumor Growth and Patient Treatment Outcomes
Source: Cancers (Basel). 2023 Dec 19;16(1):18. doi: 10.3390/cancers16010018 (PMC10778134; doi:10.3390/cancers16010018)
Supplement: Supplementary file 1 [file cancers-16-00018-s001.zip › Supplementary/File S2 nanostring.xlsx]

## Sheet: KDR_NanoString
gene	kdr_v	kdr_wt	p_value	difference	interpretation
ADA	6.62182	7.33581	0.0170044	-0.713983	wt higher
ARG2	4.58401	5.75097	0.00635271	-1.16696	wt higher
ATG5	7.69411	8.29883	0.0155571	-0.604714	wt higher
BATF	4.54535	5.5637	0.0444917	-1.01835	wt higher
BST1	6.94093	7.78106	0.0121872	-0.840129	wt higher
C1R	8.72983	9.68323	0.0392135	-0.953399	wt higher
C1S	8.60353	9.54317	0.0245664	-0.939636	wt higher
C9	3.82982	5.56064	0.036956	-1.73082	wt higher
CAMP	3.89819	5.4391	0.0100238	-1.54091	wt higher
CASP1	7.36948	8.31597	0.0212775	-0.946485	wt higher
CCBP2	4.58582	5.80728	0.027777	-1.22147	wt higher
CCL22	4.6731	5.96627	0.041465	-1.29317	wt higher
CCL8	5.10497	6.72284	0.00486894	-1.61787	wt higher
CCR1	6.74505	7.66751	0.00892067	-0.922463	wt higher
CCRL1	4.94022	6.62642	0.0389409	-1.68619	wt higher
CD36	7.31771	8.29211	0.0442635	-0.974407	wt higher
CD9	9.27102	10.0157	0.0344522	-0.744635	wt higher
CDH5	6.45249	7.31434	0.0281677	-0.861855	wt higher
CEACAM8	3.93328	5.48475	0.0326226	-1.55147	wt higher
FAS	4.60875	5.72023	0.0287195	-1.11148	wt higher
FCAR	3.28979	4.75158	0.0491364	-1.46178	wt higher
FCGR1A/B	3.62773	5.77563	0.00259018	-2.14789	wt higher
FCGR2B	7.43123	8.20222	0.0284813	-0.770983	wt higher
FYN	10.2284	9.79138	0.0204843	0.43704	variant higher
GFI1	5.6581	6.66795	0.0167678	-1.00984	wt higher
HAVCR2	6.81284	7.54565	0.0402163	-0.73281	wt higher
HLA-DOB	6.4321	7.16689	0.0494411	-0.734785	wt higher
IFNA1/13	3.08175	4.99531	0.0212311	-1.91356	wt higher
IFNA2	3.39964	4.97939	0.0297576	-1.57975	wt higher
IFNB1	2.83962	4.87369	0.0178793	-2.03407	wt higher
IFNG	4.35212	5.96754	0.0206395	-1.61542	wt higher
IL12B	3.53109	5.10602	0.0395695	-1.57493	wt higher
IL13	3.87648	5.30392	0.0305719	-1.42743	wt higher
IL17F	3.92544	5.51156	0.0365456	-1.58612	wt higher
IL1A	2.9121	4.46498	0.0438543	-1.55288	wt higher
IL1RL1	4.77804	5.79474	0.04114	-1.0167	wt higher
IL1RL2	3.56863	4.74563	0.0434122	-1.17699	wt higher
IL2	2.92026	4.66117	0.0301193	-1.74091	wt higher
IL23A	4.15653	5.34811	0.0368606	-1.19158	wt higher
IL23R	3.31408	5.08879	0.017927	-1.77471	wt higher
IL2RA	5.28926	6.47685	0.0272655	-1.18759	wt higher
IL3	3.09369	4.58316	0.0452381	-1.48947	wt higher
IL5	3.08914	4.94289	0.0221339	-1.85376	wt higher
IL7	4.19174	5.78735	0.0191207	-1.59561	wt higher
ITLN1	4.11865	5.65041	0.0401305	-1.53176	wt higher
KLRC1	4.62573	5.99946	0.0356048	-1.37374	wt higher
KLRF1	3.61392	5.43452	0.0121256	-1.8206	wt higher
LAMP3	4.53382	6.12956	0.0104197	-1.59575	wt higher
LILRB1	4.95401	6.43973	0.00790545	-1.48573	wt higher
LILRB4	6.5501	7.52824	0.0155677	-0.978148	wt higher
LTF	4.84809	6.37728	0.0157492	-1.5292	wt higher
MIF	12.7252	12.2755	0.0349794	0.449751	variant higher
MR1	5.33842	6.83566	0.000119226	-1.49724	wt higher
NFKB1	6.92785	7.55155	0.00784884	-0.623699	wt higher
PLA2G2A	5.1317	6.70131	0.0213455	-1.56961	wt higher
PLA2G2E	2.98186	4.23121	0.047436	-1.24936	wt higher
PPARG	4.84847	6.03236	0.0227282	-1.18388	wt higher
RAG2	3.05509	4.93557	0.0153798	-1.88048	wt higher
RPL19	14.6186	14.2644	0.0197033	0.354217	variant higher
SELE	4.07951	5.49052	0.0446797	-1.41101	wt higher
STAT3	11.3276	10.9895	0.0378518	0.338142	variant higher
TBX21	4.78726	6.06398	0.0307576	-1.27671	wt higher
TNFSF4	6.86736	7.7152	0.0249146	-0.847841	wt higher
XCL1	3.90582	5.86975	0.0167405	-1.96393	wt higher
