# Supplementary material for: Kinase Insert Domain Receptor Q472H Pathogenic Germline Variant Impacts Melanoma Tumor Growth and Patient Treatment Outcomes
Source: Cancers (Basel). 2023 Dec 19;16(1):18. doi: 10.3390/cancers16010018 (PMC10778134; doi:10.3390/cancers16010018)
Supplement: Supplementary file 1 [file cancers-16-00018-s001.zip › Supplementary/File S3_RNA-SEQ.xlsx]

## Sheet: Var vs WT
gene	baseMean	log2FoldChange	lfcSE	pvalue	padj
Ighv10-3	43.5968	23.5014	2.36468	8.74952e-24	1.314e-19
Igkv3-7	24.0362	7.5461	2.13708	9.01388e-08	2.46128e-05
H2-M2	30.1992	7.40592	2.05882	7.93907e-08	2.24024e-05
Ighg1	2282.03	5.43127	3.35319	2.39039e-06	0.000320526
Pvalb	57.1986	4.36579	2.39011	1.984e-06	0.000273356
Mlip	44.0844	3.01328	0.541443	5.83996e-12	1.75409e-08
Lax1	23.052	2.91729	0.897504	1.92398e-07	4.18758e-05
Igfn1	201.273	2.83712	0.585205	1.00686e-09	7.56051e-07
H2-Ea-ps	1051.69	2.79568	0.613382	4.81816e-09	2.64739e-06
Gpr174	21.1997	2.54684	0.977333	3.17001e-06	0.000391826
Dnase1l3	150.176	2.49963	0.694838	6.45223e-07	0.000111379
Wasf3	67.7772	2.43198	0.639178	5.51546e-07	9.97965e-05
Traf3ip3	43.9041	2.41802	0.484888	1.02899e-08	4.29261e-06
Xcr1	51.7386	2.37779	0.545801	1.45981e-07	3.37284e-05
Calhm6	135.05	2.35581	0.479242	1.89428e-08	7.68875e-06
Abcc12	74.3927	2.33543	0.379496	3.06852e-11	3.29164e-08
Cd27	36.1461	2.31811	0.720042	3.00757e-06	0.00037956
Gimap3	98.8046	2.26095	0.546901	4.75655e-07	8.71145e-05
Tnfsf13b	22.4144	2.13917	0.650225	5.09996e-06	0.000551016
Rgs1	258.763	2.0965	0.457644	1.77703e-07	3.9832e-05
Eef1a2	28.1591	2.09239	1.95727	3.79889e-05	0.00235751
Ppfia4	74.4408	2.07558	0.389629	7.19178e-09	3.6002e-06
Cd7	34.7327	2.0484	0.770375	1.76312e-05	0.00135788
Lhfpl4	37.9769	2.0444	0.713342	1.36261e-05	0.00115431
Gpr141	75.3156	2.04268	0.53086	1.9657e-06	0.000273356
P2ry14	85.1601	1.99769	0.579912	5.54817e-06	0.000582674
Clec9a	23.1911	1.99106	0.77155	2.33613e-05	0.00169816
Cd4	77.784	1.98608	0.606374	8.02547e-06	0.000767685
Ctla4	42.712	1.96632	0.832691	3.17555e-05	0.0020735
Satb1	26.9805	1.9322	0.757467	2.91539e-05	0.00194807
Sh2d2a	87.4901	1.88932	0.688454	2.5302e-05	0.0017832
Cd33	73.4213	1.8853	0.412831	2.71595e-07	5.51191e-05
Ctss	4630.87	1.88258	0.457056	1.20752e-06	0.000188902
Cd200r4	95.2245	1.87164	0.62227	1.69966e-05	0.00134345
Tmem154	90.6781	1.85405	0.334947	3.77039e-09	2.17784e-06
Cd86	125.776	1.84244	0.460605	1.78168e-06	0.000264923
Ccl8	1443.2	1.83906	0.415651	4.69998e-07	8.71145e-05
Tlr7	242.177	1.83373	0.455243	1.65622e-06	0.000251244
Vmn1r139	17.1586	1.83207	0.794501	5.20708e-05	0.00298473
Arhgap32	165.291	1.81025	0.359485	4.3731e-08	1.52733e-05
Tigit	52.5066	1.8076	0.78443	5.62027e-05	0.00315723
Nectin4	50.8138	1.80749	0.564377	1.29928e-05	0.00112141
Klra3	36.4793	1.8069	0.951779	7.33816e-05	0.0038133
Nova1	53.8176	1.80377	0.578057	1.54517e-05	0.00124093
Ccr7	56.3577	1.803	0.507712	5.99189e-06	0.000608014
Anpep	311.147	1.80065	0.388418	2.24975e-07	4.82667e-05
Itk	52.5209	1.79577	0.665477	3.38125e-05	0.00215168
Cd84	335.878	1.79344	0.371944	1.0919e-07	2.82726e-05
Tlr12	22.4259	1.78984	0.736211	5.0834e-05	0.0029384
Gpr65	141.08	1.78535	0.572656	1.59563e-05	0.00126789
Vcam1	664.189	1.77826	0.964171	8.23864e-05	0.00419417
Arhgap15	105.168	1.77677	0.39595	3.90991e-07	7.52807e-05
Cebpa	146.035	1.77659	0.44423	1.87071e-06	0.000270137
Sla	255.857	1.77226	0.495827	5.82292e-06	0.000598963
Zmynd15	53.513	1.77156	0.572946	1.71293e-05	0.00134685
Rhoh	61.7642	1.76424	0.467687	3.53336e-06	0.000424512
C1qa	3070.73	1.76392	0.415598	8.90651e-07	0.000145389
Sorl1	74.8513	1.75444	0.703615	5.08713e-05	0.0029384
Ly86	398.974	1.75444	0.406097	6.97195e-07	0.000118983
C1qb	2819.33	1.75418	0.382727	2.78204e-07	5.57076e-05
AC120164.2	22.4098	1.75126	1.07689	8.86901e-05	0.00443982
Klk1	22.9598	1.7422	0.968499	9.47212e-05	0.00451595
Entpd1	285.766	1.74191	0.449621	2.70657e-06	0.000350151
Bglap3	85.2138	1.74147	0.629851	3.34755e-05	0.00214844
Il18r1	42.1482	1.73765	0.872285	9.12265e-05	0.00447725
Cybb	1075.85	1.73356	0.582361	2.2698e-05	0.00167499
Lmod1	146.017	1.7333	0.542588	1.44486e-05	0.00118573
Ly9	272.217	1.73233	0.592804	2.5305e-05	0.0017832
Sell	132.468	1.72122	0.635854	3.84001e-05	0.00237322
Mpeg1	3909.34	1.71704	0.525212	1.24328e-05	0.00108556
Trac	81.5122	1.71593	0.681746	5.33484e-05	0.00304634
Efcab1	18.7334	1.71451	0.924101	0.000104526	0.00489026
Slc24a4	295.987	1.71251	0.589117	2.67723e-05	0.00185581
Pla2g7	270.954	1.71032	0.468909	5.01808e-06	0.000551016
Shtn1	155.398	1.70292	0.466959	5.03756e-06	0.000551016
Slamf8	227.573	1.7023	0.656646	4.83928e-05	0.00286127
Cdh1	73.7814	1.69696	0.352641	1.15445e-07	2.93857e-05
Cyp4f18	58.9239	1.69563	0.526802	1.41518e-05	0.00118073
Clec12a	539.633	1.688	0.5081	1.12344e-05	0.000998332
Ms4a4b	228.999	1.6678	0.671427	6.17529e-05	0.00333502
Gdf3	105.869	1.66462	0.425926	2.47439e-06	0.000327348
Dlg2	62.0498	1.66248	0.743373	9.03854e-05	0.00447725
Cxcl16	479.384	1.63822	0.438236	3.96081e-06	0.000461112
C1qc	2534.76	1.61925	0.489766	1.19585e-05	0.00105025
Tcap	33.4707	1.61371	1.94944	8.42104e-05	0.00427254
Il12b	25.145	1.61207	0.804341	0.000134997	0.00589356
Abca13	303.23	1.60763	0.415262	2.69289e-06	0.000350151
Aif1	515.94	1.60717	0.55355	2.99241e-05	0.00197974
Nr1h3	185.218	1.59869	0.410215	2.48486e-06	0.000327348
Plcl2	89.6234	1.5912	0.537841	2.68152e-05	0.00185581
Apba1	17.0097	1.58959	0.797776	0.000145521	0.0061984
Cd226	34.8244	1.58706	0.909623	0.000171186	0.00692955
BC147527	104.434	1.58646	0.388082	1.38465e-06	0.000214377
Tlr13	349.867	1.58251	0.50791	1.88598e-05	0.0014233
Cd2	56.1656	1.57905	0.730877	0.0001214	0.00543317
Cacna1a	88.1138	1.57758	0.293145	8.72631e-09	4.09537e-06
Ctsw	55.2499	1.56609	0.837156	0.000173654	0.00695448
Ikzf1	238.057	1.56245	0.662216	9.1064e-05	0.00447725
Tns1	452.652	1.56051	0.480031	1.36814e-05	0.00115431
Lair1	314.77	1.55789	0.453594	8.62099e-06	0.000808801
Ms4a7	805.062	1.55649	0.422889	4.4628e-06	0.000503927
Ikzf3	59.4253	1.55117	0.815579	0.000177043	0.00705262
Smco3	32.552	1.54526	0.781401	0.000166533	0.00679619
Enpep	2153.76	1.53193	0.32483	1.44417e-07	3.37284e-05
Cd83	139.124	1.51709	0.51404	2.78511e-05	0.0019099
Pla2g2d	31.7772	1.50981	1.15421	0.000174845	0.00698358
B4galnt1	153.683	1.50911	0.521208	3.17095e-05	0.0020735
Csf1r	698.395	1.509	0.594379	6.88847e-05	0.00361717
Eomes	29.2219	1.5085	0.851131	0.000222509	0.00835411
Plek	802.025	1.49477	0.437392	8.67072e-06	0.000808801
Rnf144b	132.934	1.49156	0.544787	4.54534e-05	0.00273047
Klri1	11.3524	1.48737	1.10327	0.00020223	0.00776748
Ipcef1	43.6575	1.4817	0.844003	0.000244831	0.00881744
Cd28	43.708	1.4762	0.87627	0.000258431	0.00903176
Klrk1	194.226	1.47503	0.872829	0.000258974	0.00903176
Myo1f	347.672	1.47213	0.570154	6.45005e-05	0.00344722
Lilra5	19.8485	1.46567	0.791433	0.000235406	0.00864383
Ankdd1b	41.4045	1.45732	0.624898	0.00010955	0.0050467
Hrh2	21.5566	1.45675	0.847556	0.000271103	0.00927431
2310031A07Rik	12.0954	1.43392	1.06831	0.000252972	0.0089814
Ptafr	192.97	1.43246	0.609019	0.000107672	0.00499689
Cd247	38.7256	1.43114	0.824665	0.000289623	0.00970884
Gm32122	14.8673	1.42944	1.31979	0.000170623	0.00692545
Aoah	153.738	1.42734	0.599377	0.000101712	0.00477345
Hhipl1	931.218	1.42593	0.39232	4.34407e-06	0.000494237
I830077J02Rik	38.2756	1.42274	0.64556	0.000146235	0.0061984
Otulinl	144.113	1.42262	0.455091	1.75219e-05	0.00135788
Havcr2	198.038	1.42014	0.381523	3.31813e-06	0.000405135
Lat	41.8961	1.41246	0.850855	0.000323074	0.0103903
mt-Tw	32.0378	1.40782	0.853539	0.00032983	0.0104945
Lpxn	235.858	1.40143	0.410618	7.8754e-06	0.000758158
Ighm	285.995	1.39824	0.739836	0.000262075	0.00906875
Cds1	21.8608	1.39788	0.711544	0.000233397	0.00859108
Xcl1	30.1322	1.39725	0.713875	0.000236468	0.00866167
AB124611	214.751	1.39318	0.46393	2.35196e-05	0.00169816
H2-DMb2	76.4096	1.38537	0.777837	0.000312423	0.0101778
Btk	92.8201	1.384	0.565078	8.98376e-05	0.00447725
Dock2	384.529	1.38069	0.634897	0.000162229	0.00663857
Cd52	470.93	1.38045	0.658783	0.000189628	0.00739699
Gm8909	107.531	1.37496	0.526223	6.15041e-05	0.00333502
Skap1	30.3911	1.35778	0.914817	0.000404876	0.0122589
Tlr9	209.687	1.35704	0.778369	0.000350213	0.0110262
Adamtsl2	102.598	1.35652	0.375395	4.03281e-06	0.000465883
Wdfy4	235.38	1.35647	0.703155	0.000265931	0.00913903
Pdgfc	67.2723	1.3558	0.61186	0.000152366	0.00633858
Arl4c	125.514	1.35155	0.446887	2.1389e-05	0.00159811
Dock10	230.92	1.35128	0.641876	0.000192441	0.00743553
B3galnt1	53.9572	1.34892	0.453359	2.43046e-05	0.00172989
5430427O19Rik	50.6291	1.31812	0.637789	0.000215505	0.00813963
Mafb	269.142	1.30983	0.63823	0.00022391	0.00838572
Atp8b4	119.204	1.30855	0.566473	0.000126757	0.00558249
Cd22	85.4003	1.30019	0.852944	0.000497385	0.0140409
Lsp1	374.124	1.29589	0.509588	7.19012e-05	0.00374935
Il10ra	360.585	1.29438	0.732836	0.000389008	0.0118984
Gm1966	99.8879	1.2911	0.744756	0.000411591	0.0122707
Stat4	28.5075	1.29025	0.829357	0.000504342	0.0142033
Lfng	133.939	1.28771	0.499782	6.58136e-05	0.00350011
Abcg8	55.1806	1.28651	0.581506	0.000160357	0.00659793
H2-Q2	202.86	1.28209	0.572674	0.000151097	0.00633848
Omg	29.9721	1.28156	0.859487	0.000535971	0.014851
Sema7a	2593.4	1.27651	0.456419	3.64631e-05	0.00229122
Cd180	445.778	1.27554	0.636979	0.000257266	0.00903176
Hgf	25.6996	1.27305	0.780515	0.00049213	0.0140023
Tlr1	123.379	1.27023	0.558719	0.000139669	0.00601017
Trbc2	61.6483	1.26997	0.825723	0.00054288	0.0149596
Lag3	84.1562	1.268	0.488014	6.15752e-05	0.00333502
Fmo5	46.8826	1.2635	0.489553	6.42822e-05	0.00344722
Klra17	36.6764	1.26262	0.842791	0.000569067	0.0154543
Ctsh	1070.55	1.26081	0.347313	2.95629e-06	0.000376251
Thsd7a	876.575	1.25701	0.471919	5.13605e-05	0.0029553
mt-Nd5	33644.1	1.2555	0.363388	5.09389e-06	0.000551016
Il6ra	126.46	1.251	0.749097	0.000491752	0.0140023
Ldhd	189.556	1.24998	0.332379	1.85266e-06	0.000270128
Lrp2bp	33.4519	1.24437	0.722324	0.000459036	0.013386
Ifi44l	164.389	1.24167	0.529532	0.000117389	0.0053101
Amdhd1	315.746	1.23645	0.434926	3.05794e-05	0.00201422
Pdcd1lg2	32.2713	1.22723	0.897146	0.000654047	0.017006
C230014O12Rik	50.5974	1.22483	0.624046	0.000294291	0.00982148
Rassf5	149.571	1.22322	0.522594	0.000118411	0.00534025
Cd209a	15.2156	1.22171	0.850674	0.000668362	0.0172596
Slfn1	312.189	1.21979	0.540309	0.000146316	0.0061984
Fut4	25.3352	1.2144	0.725098	0.000525761	0.014622
Napsa	126.641	1.21363	0.668703	0.000407117	0.0122705
Maf	1176.09	1.21128	0.391107	1.38313e-05	0.00116044
mt-Nd6	368.94	1.20278	0.250642	2.79463e-08	1.07615e-05
mt-Nd2	23939.5	1.19776	0.324729	1.94835e-06	0.000273356
Abcg3	82.1947	1.1913	0.804818	0.000715616	0.0180624
Abat	1236.3	1.18717	0.431678	3.73547e-05	0.00233047
Arhgef3	136.527	1.18583	0.441648	4.50557e-05	0.00271746
Ncf4	174.323	1.18338	0.425223	3.37415e-05	0.00215168
Ptpro	57.0045	1.18049	0.693197	0.00053137	0.0147507
Gng2	247.1	1.18002	0.523105	0.000146932	0.0061984
Ckm	387.212	1.17994	0.974395	0.000678554	0.01739
Clec18a	42.8843	1.178	0.544036	0.000185794	0.00734276
Cyba	1798.46	1.1721	0.228579	5.11215e-09	2.64739e-06
Tlr8	181.686	1.16531	0.655603	0.000468438	0.0135811
Cma1	10.5626	1.16452	0.996943	0.000668911	0.0172596
Aim2	73.0564	1.15996	0.694904	0.000585405	0.0158243
Myh10	54.7225	1.15194	0.738102	0.000715364	0.0180624
mt-Nd1	39982.6	1.15007	0.316796	1.97294e-06	0.000273356
Sgcg	752.792	1.14982	0.406088	2.76311e-05	0.0019035
2022-09-01	94.4528	1.14855	0.509433	0.000146813	0.0061984
Tmem171	35.9799	1.14476	0.644784	0.000482675	0.0138866
Tsc22d3	439.129	1.14335	0.353156	7.42934e-06	0.000734038
Lat2	259.183	1.14241	0.472231	9.27339e-05	0.00449251
Cpne4	568.722	1.14223	0.252244	5.83193e-08	1.86349e-05
2022-03-01	184.588	1.1418	0.729849	0.000726524	0.0181849
Bcl2l14	14.3923	1.13901	0.923038	0.000860529	0.0206115
Angptl7	13.1202	1.13672	0.964645	0.000792141	0.0194703
Slamf6	38.4283	1.13398	0.831701	0.000921733	0.0212031
Gxylt2	1651.97	1.12914	0.675873	0.000613425	0.0163052
Cd3g	83.8309	1.12826	0.843274	0.000947088	0.02151
Mpped2	58.5666	1.12685	0.521272	0.000188312	0.00737145
Fcgr4	893.43	1.1192	0.69941	0.000713676	0.0180624
Cd48	228.069	1.1145	0.558236	0.00029189	0.00976304
Il2rg	322.996	1.11041	0.60325	0.00043104	0.012768
Klf2	108.738	1.1084	0.447351	7.62381e-05	0.00390961
Cpa3	10.6066	1.10737	1.08346	0.000585851	0.0158243
Arhgap22	39.8182	1.10235	0.753899	0.000922863	0.0212031
Nkain2	22.6876	1.1005	0.917608	0.000985141	0.0219205
Sipa1l2	1347.18	1.09841	0.307998	2.00382e-06	0.000273576
Nlrp1b	38.677	1.09606	0.644291	0.000603056	0.0161151
mt-Nd4	16561.7	1.09249	0.367269	1.55496e-05	0.00124215
Ptprcap	57.5866	1.08933	0.856849	0.001094	0.0233719
Hoxd13	171.381	1.08296	0.318301	3.42617e-06	0.000414953
Tex14	27.4127	1.08118	0.710823	0.000883064	0.0209759
Hhatl	124.965	1.08017	0.689373	0.000814129	0.0197841
Themis2	456.152	1.0762	0.681126	0.000799291	0.0196029
AC166110.3	28.381	1.07535	0.836106	0.0011535	0.0240601
Ms4a6c	994.727	1.07103	0.571144	0.000408099	0.0122705
Atp2a3	57.8146	1.06703	0.829321	0.00118829	0.0244797
Ncf1	297.561	1.06612	0.544251	0.000328946	0.0104945
Cd300lf	182.774	1.06589	0.591705	0.000493241	0.0140023
Tnni2	85.7758	1.06541	1.53706	0.000264214	0.00910084
Cd40	120.408	1.06167	0.702459	0.000933496	0.0213383
Gpm6b	22.7604	1.06025	0.723176	0.00101089	0.0222929
Pcdhb10	50.3498	1.05897	0.554189	0.000374924	0.0115495
Tyrobp	809.994	1.05815	0.459525	0.000124072	0.00551275
Slamf7	374.659	1.05691	0.785375	0.00118798	0.0244797
Frmd4b	190.731	1.05209	0.486431	0.00018684	0.00736475
S1pr4	19.1996	1.05127	0.817716	0.00125584	0.0252479
Efcab6	56.8538	1.05084	0.731743	0.00108174	0.0232745
Clec7a	291.891	1.04976	0.767099	0.0011854	0.0244797
Klrb1f	10.5344	1.04908	0.939313	0.0010974	0.0234102
Tnfrsf13b	48.1799	1.04732	0.606587	0.000602769	0.0161151
Me3	231.187	1.04715	0.533987	0.000329716	0.0104945
Igkc	1505.37	1.04373	1.55039	0.000269355	0.00923556
Ms4a4c	705.455	1.04313	0.624318	0.000690757	0.0175827
Tnfrsf1b	427.836	1.04137	0.685031	0.000954418	0.0215865
Cd6	43.7391	1.04123	0.816916	0.001305	0.0259704
Fam171b	148.122	1.03984	0.324165	5.98282e-06	0.000608014
Klra2	191.301	1.03947	0.712038	0.00106802	0.0231271
Tagap	53.574	1.03619	0.667712	0.000904719	0.0210843
Cyth3	2112.18	1.03426	0.240061	6.98877e-08	2.01841e-05
Cd3e	54.7138	1.03395	0.804231	0.00133132	0.026273
Kcnj13	4597.07	1.02873	0.518717	0.000312303	0.0101778
Hk3	456.73	1.02828	0.644959	0.000837439	0.0201873
Arhgef6	119.941	1.02532	0.601599	0.000651618	0.017006
Lctl	13.629	1.02522	0.838957	0.00139059	0.0270166
Ccr2	354.367	1.02474	0.638691	0.000823264	0.0199095
Gpr155	201.295	1.02383	0.372928	2.91861e-05	0.00194807
Sez6	30.504	1.01993	0.745727	0.00128421	0.025715
Ncr1	35.6422	1.01902	0.781459	0.00137874	0.0268211
Trem2	223.665	1.01887	0.449445	0.000135921	0.00591672
Gzmk	27.2471	1.01116	0.898324	0.00136097	0.0266481
Ptger4	52.0719	1.00805	0.617281	0.000789043	0.019426
H2-T24	303.76	1.00803	0.65132	0.00095604	0.0215907
Lyn	805.043	1.00397	0.473952	0.00021238	0.00805435
Gucy2f	92.6351	1.00277	0.698707	0.00120412	0.0246568
AC153155.2	164.152	1.00009	0.588834	0.000679824	0.0173928
Gm4759	40.075	0.993934	0.916697	0.00137103	0.0267405
Gimap7	39.944	0.993168	0.794067	0.00155239	0.0288894
Mybpc2	83.2701	0.993133	1.38886	0.00036026	0.0112716
Ly6c2	407.58	0.992345	0.709905	0.00131265	0.0259823
Neurl3	173.173	0.990225	0.640126	0.000985239	0.0219205
Tbc1d10c	20.7297	0.984983	0.722874	0.00141147	0.0271067
Pak1	90.8186	0.982372	0.647009	0.00106205	0.0230489
Nuak2	54.6207	0.98008	0.699243	0.00134041	0.0263906
Coro1a	831.681	0.977747	0.570832	0.00067117	0.0172596
Pld4	919.202	0.974488	0.629708	0.00100843	0.0222714
Btla	27.2703	0.972864	0.764615	0.0016296	0.0297007
Pirb	309.861	0.9725	0.55189	0.000592602	0.0159493
Tlr11	15.0248	0.972479	0.889908	0.00156394	0.0290325
Igsf21	15.8772	0.972162	0.969734	0.00120775	0.0246568
Gm11992	92.4808	0.969697	0.355864	2.87833e-05	0.00194807
Icos	36.4702	0.968056	0.810474	0.00172729	0.0311037
A630076J17Rik	13.3896	0.964462	1.14239	0.000638277	0.0167875
Slc8a1	94.3441	0.961379	0.688622	0.00140965	0.0271065
Ebi3	49.3689	0.961232	0.686126	0.00139774	0.0270368
Cd3d	52.0256	0.958573	0.797041	0.00178506	0.0316044
Gatm	331.159	0.958059	0.470711	0.000274129	0.00935653
Evi2a	185.649	0.947607	0.470943	0.00029499	0.00982298
Trdc	14.671	0.942848	0.924499	0.00153878	0.0286837
Samsn1	75.9841	0.942115	0.595885	0.000977358	0.0218422
Casp1	335.653	0.941315	0.547894	0.000687504	0.0175375
Synm	67.051	0.938167	0.666828	0.00145006	0.0275905
Igkv6-25	13.8348	0.937304	1.79297	0.000238602	0.00870364
Blnk	73.0542	0.935298	0.671032	0.00149608	0.0281909
Inpp4b	671.536	0.93309	0.24297	3.08795e-07	6.0227e-05
Sptlc2	4902.87	0.931214	0.230462	1.23975e-07	3.03176e-05
Klrd1	42.8793	0.928891	0.878636	0.00183519	0.0320243
Naaa	444.587	0.923678	0.444866	0.000244366	0.00881744
Pmp22	694.283	0.923033	0.610895	0.00119	0.0244813
Il2ra	41.9007	0.922129	0.878748	0.0018726	0.0323994
Pou3f1	28.2928	0.92116	0.705195	0.00179996	0.0317772
Pag1	56.6191	0.91975	0.624453	0.001306	0.0259704
Tgfbr2	3508.19	0.919444	0.498578	0.000493022	0.0140023
Scimp	57.699	0.916513	0.67415	0.0016617	0.0301759
Ifi205	131.309	0.915544	0.610615	0.00123775	0.0250857
Fermt3	385.347	0.915129	0.581655	0.00103515	0.0226286
Sgpp2	116.774	0.914942	0.797242	0.00211915	0.0352663
Rnase6	47.1577	0.912671	0.815239	0.0021286	0.0352663
Camk1d	143.367	0.907236	0.739777	0.00207697	0.0348903
Lyz2	3356.47	0.906974	0.489164	0.000483803	0.0138924
Tlr2	128.08	0.906823	0.582774	0.00109405	0.0233719
Prex1	455.99	0.905891	0.543254	0.000819803	0.0198898
Prkch	168.765	0.903316	0.394465	0.000123047	0.00548343
Gm36161	100.078	0.898796	0.664341	0.00174936	0.031244
Tbx21	22.4343	0.892376	0.893168	0.00195406	0.0333479
2022-09-03	22.7183	0.891626	0.829674	0.0022671	0.0366202
Fgl2	1749.27	0.891323	0.84024	0.00223545	0.0363401
Adcy7	1082.51	0.890948	0.344293	4.37269e-05	0.00265867
Fyb	529.297	0.890418	0.507364	0.000654715	0.017006
Rassf4	362.275	0.888111	0.581049	0.001206	0.0246568
Lst1	230.837	0.887582	0.647652	0.00173113	0.0311355
Rragd	710.78	0.886217	0.313972	1.83199e-05	0.00139659
Tnfsf8	16.3547	0.883946	0.866603	0.00216494	0.0354947
Cd300c2	206.736	0.883168	0.593566	0.00134272	0.0263906
Sun3	18.0413	0.879846	0.762245	0.00240586	0.0381936
Selplg	350.059	0.879281	0.695317	0.00213693	0.0352663
Trdn	17.3746	0.876657	1.35552	0.000456769	0.0133458
Ms4a6b	693.709	0.876085	0.559595	0.00111807	0.0235589
Nckap1l	798.952	0.875347	0.590413	0.00137829	0.0268211
Nxpe1-ps	9.60882	0.874524	0.895151	0.00203238	0.0342946
Gm5431	130.455	0.871897	0.681076	0.00212376	0.0352663
Usp11	361.054	0.871279	0.286461	7.73485e-06	0.000749432
Gm43351	8.46046	0.867493	0.952513	0.00161097	0.029512
Myo18b	7.97648	0.866131	1.60335	0.000324504	0.0104132
Nkg7	121.36	0.864093	0.792085	0.002583	0.0400579
Ighv8-8	30.3414	0.86406	1.95595	0.000205098	0.00784097
Klhl6	57.1472	0.862522	0.592877	0.00150711	0.0283277
Hcst	20.5611	0.86136	0.768016	0.00260765	0.0402485
Atl1	408.953	0.861034	0.206503	5.11056e-08	1.66849e-05
Tbxas1	127.246	0.856707	0.677805	0.00226773	0.0366202
Cmklr1	140.634	0.855324	0.654727	0.00210937	0.0352374
Sytl3	12.1187	0.855235	0.872843	0.002307	0.0371384
Cnr2	24.7645	0.85426	0.759861	0.00267444	0.0411103
Kcnk6	59.2916	0.851706	0.655332	0.00215461	0.0354413
Spn	195.089	0.848529	0.750512	0.00272175	0.0415399
Pla2g15	668.646	0.848198	0.381306	0.000156856	0.00649252
4930523C07Rik	27.866	0.847238	0.685353	0.0024309	0.0384691
Zc3h12d	57.3505	0.846374	0.691256	0.00248049	0.0389665
Ubash3a	21.4985	0.845728	0.793916	0.00276828	0.0419783
Slc16a10	68.2529	0.845241	0.597301	0.00170948	0.030857
Cndp1	17.8457	0.839629	0.900506	0.00215957	0.0354559
Klri2	22.2325	0.839084	0.823549	0.00273873	0.041672
Gimap8	62.798	0.837584	0.648737	0.00226463	0.0366202
Fasl	17.4892	0.836684	0.937836	0.00182442	0.0319337
Agap2	35.7009	0.836116	0.825259	0.00275753	0.0419155
Prkg1	590.685	0.835203	0.348343	8.73322e-05	0.00438647
Slc7a2	34.0655	0.834131	0.714934	0.00277042	0.0419783
Lamc3	75.3259	0.832741	0.700379	0.00270908	0.0414538
Glipr1	119.372	0.828701	0.546144	0.00136844	0.0267246
Cnnm1	40.5778	0.828251	0.620603	0.00211923	0.0352663
Cryzl2	30.5106	0.82638	0.645329	0.00237382	0.0377649
Cd8b1	62.6291	0.826124	0.768774	0.00301173	0.0439982
P2ry13	48.3454	0.825586	0.73221	0.00295487	0.0435424
Myom2	26.1654	0.824255	0.943533	0.00180833	0.0318216
Psmb10	3580.81	0.820076	0.509823	0.00108718	0.0233247
Pik3ip1	928.214	0.81703	0.361383	0.000143012	0.00613645
Adgre1	1123.07	0.816862	0.659907	0.00262808	0.0405221
Smpdl3b	322.807	0.809871	0.314414	4.71945e-05	0.00280145
Nfam1	115.746	0.807755	0.626013	0.00243538	0.0384995
Tnfaip8l2	101.726	0.804554	0.523022	0.00135191	0.0265052
Gm21188	79.9749	0.804543	0.596749	0.00216733	0.0354951
P2ry10	61.9312	0.802815	0.75019	0.00330648	0.046495
Tgfb1	612.433	0.801981	0.439147	0.000594644	0.0159719
Csf3r	164.627	0.797935	0.712671	0.00326829	0.046144
Ppargc1a	2099.8	0.794769	0.316124	6.04599e-05	0.00331382
Clec4a3	345.409	0.793998	0.651226	0.00288432	0.0429019
Apobec1	879.48	0.790537	0.477934	0.00100657	0.0222631
Cul9	110.756	0.789609	0.337819	0.000114373	0.00519008
Enpp2	3631.65	0.789562	0.264465	1.0074e-05	0.000916913
Acod1	98.328	0.787665	0.67094	0.00315882	0.0452664
Klrc2	9.27806	0.787415	0.940638	0.00193242	0.033129
Unc13b	38.1842	0.787112	0.547652	0.00181786	0.0318932
2310001H17Rik	30.7603	0.786443	0.650666	0.00299831	0.0439303
Adap1	79.5331	0.785827	0.690485	0.00333411	0.0467087
Traf1	118.144	0.785663	0.542554	0.00177406	0.0314928
Atp1a2	34.2405	0.778537	1.02064	0.00130535	0.0259704
Dzip1	1178.39	0.775656	0.279892	2.40477e-05	0.00172798
Laptm5	1434.33	0.774347	0.626499	0.00294682	0.0434952
Fli1	100.855	0.773455	0.546038	0.00197064	0.0335926
Tpsb2	10.3158	0.771282	1.00377	0.00142131	0.0272609
Myh4	392.582	0.770353	1.58652	0.000368643	0.011415
N4bp2l1	84.4034	0.768224	0.400603	0.00047692	0.0137738
Tmem56	3222.2	0.767071	0.18943	9.6209e-08	2.5495e-05
Frzb	697.647	0.766732	0.31746	9.12134e-05	0.00447725
Col4a4	171.277	0.766329	0.34362	0.000173207	0.00695448
Ptk2b	436.636	0.765505	0.624882	0.00308008	0.0445651
Klrb1c	21.5316	0.765184	0.829116	0.00339272	0.0471955
Zcchc24	536.595	0.763528	0.42956	0.000739052	0.0184677
Ctse	34.7115	0.763443	0.68159	0.00366112	0.0495339
Myo1g	247.845	0.762283	0.589352	0.00269933	0.0414081
Cpne2	1427.97	0.762042	0.253448	9.91215e-06	0.000907687
Tifab	212.584	0.760346	0.648216	0.0034263	0.0474251
Gm8995	545.628	0.759143	0.655985	0.00352519	0.0484141
Atp6v0d2	73.6989	0.758011	0.742214	0.00398902	0.0520479
Ntng2	155.547	0.757755	0.538685	0.00209042	0.0350379
B4galnt3	38.354	0.756953	0.633605	0.00333391	0.0467087
Itgb2	961.4	0.756817	0.560292	0.00239989	0.0381392
Vav1	273.514	0.755691	0.641853	0.00344769	0.0475458
Mmp25	36.8502	0.755557	0.812256	0.00366599	0.0495552
Lilra6	21.4307	0.751149	0.676114	0.00385331	0.0509481
Gata3	17.5372	0.750465	0.723169	0.00410272	0.0528881
Vav3	76.2494	0.74726	0.587863	0.00294113	0.043491
Ispd	331.317	0.74677	0.28494	4.59067e-05	0.00274672
Cd68	1086.58	0.741973	0.427202	0.000874218	0.0208397
Slfn5	785.07	0.741075	0.601712	0.00324564	0.045984
Cd53	775.783	0.740936	0.485123	0.00158533	0.0293569
Unc93b1	1370.32	0.739939	0.503686	0.00185572	0.0322145
Irf4	73.8701	0.738323	0.443782	0.00109027	0.0233576
Birc3	229.444	0.737314	0.433668	0.000983736	0.0219205
Ap3m2	702.484	0.736688	0.287444	5.86724e-05	0.00323949
Was	209.405	0.735962	0.35288	0.000301847	0.00998488
C3ar1	768.942	0.735247	0.540781	0.00247373	0.038901
Ubl7	6189.28	0.73304	0.431409	0.000996804	0.022145
Arl5c	45.5329	0.732271	0.598842	0.00338316	0.0471758
Adgb	679.849	0.730399	0.313903	0.000137553	0.00594659
Gm48626	108.606	0.72991	0.420913	0.000907289	0.0210924
Mgl2	28.5671	0.727679	0.764036	0.00443515	0.0556916
Fcer1g	1045.33	0.726891	0.516462	0.00224309	0.0364181
Ifi47	4513.39	0.725065	0.388439	0.000618522	0.0164116
Adgre5	2042.75	0.72479	0.234633	8.29312e-06	0.000788266
Eya1	3045.18	0.722209	0.322697	0.000190805	0.0074236
Elmo1	140.091	0.721839	0.597342	0.00358346	0.0488795
Klf4	65.4688	0.718822	0.481852	0.00183879	0.0320359
Hcls1	545.623	0.715898	0.497438	0.00212605	0.0352663
Arl2bp	2997.99	0.715842	0.232852	9.22926e-06	0.000855587
Tnfrsf4	38.998	0.713638	0.601977	0.00383504	0.0508476
Asb2	615.295	0.71145	0.611454	0.00401996	0.0522958
Cmtm3	1790.87	0.707868	0.259525	3.63283e-05	0.00229122
Parvg	92.1918	0.705739	0.71871	0.00499389	0.0595697
Zap70	44.9601	0.705559	0.785804	0.00458197	0.0568695
Il18rap	53.3408	0.704688	0.703235	0.00499935	0.0595875
Foxp3	26.6227	0.703699	0.694189	0.00499385	0.0595697
Izumo1r	11.4606	0.703518	0.875675	0.0030809	0.0445651
Tespa1	10.0201	0.702599	0.829994	0.00393333	0.0515452
Cd5	33.2165	0.701483	0.768709	0.00483209	0.0587597
Pik3cg	99.0639	0.699718	0.566476	0.00360803	0.0490809
Csf2ra	243.857	0.699698	0.518446	0.00277589	0.0419822
4930430E12Rik	60.395	0.697953	0.522598	0.00288526	0.0429019
Nfkbid	18.2469	0.696726	0.781049	0.00476883	0.0582736
Sidt1	11.2027	0.693095	0.79259	0.00465983	0.0575961
Ttn	106.897	0.69211	0.993309	0.00160515	0.029512
Cbfa2t3	47.395	0.691844	0.624346	0.00469133	0.0577968
Cxcr3	48.7651	0.690364	0.628126	0.00477975	0.0583383
Trim5	163.579	0.689258	0.543558	0.00345791	0.0476328
Ccr5	800.241	0.687692	0.550497	0.00362176	0.0491787
Fam81a	45.1665	0.68458	0.597333	0.00450254	0.0562556
Rpgrip1l	398.903	0.683609	0.195926	2.12902e-06	0.000288051
Fosb	52.3485	0.682715	0.741295	0.00541172	0.0624698
Cacna1c	78.9554	0.682109	0.615312	0.00483909	0.0587645
Gpr171	55.92	0.67967	0.678073	0.0055338	0.0634827
Ogn	82.4874	0.679387	0.539389	0.00362557	0.0491859
Cd8a	112.533	0.679013	0.679746	0.00556004	0.063606
mt-Cytb	48900.5	0.678904	0.279614	0.000121461	0.00543317
Gm15931	51.9163	0.674535	0.63084	0.00526392	0.0612412
Ccdc102a	163.284	0.672839	0.322141	0.000374662	0.0115495
Kif5c	21.1602	0.672488	0.773573	0.00524403	0.0611441
Pid1	128.784	0.672052	0.539435	0.00381899	0.0508113
Ly6a	1703.3	0.671998	0.566618	0.00433525	0.0548498
Tubb3	2255.11	0.669196	0.411641	0.0014738	0.0278761
Smpx	9.6423	0.667471	1.39786	0.000556989	0.0152381
Ttc12	287.687	0.666671	0.27489	0.000131207	0.00574482
Clec5a	29.3773	0.666467	0.536615	0.00391648	0.0514594
Gbp2b	434.102	0.666216	0.78148	0.00520905	0.0610231
Bcl11a	10.0202	0.666178	0.858275	0.00355258	0.0485885
Plbd1	475.703	0.665931	0.62124	0.00540317	0.0624191
Hhex	40.0851	0.665567	0.530551	0.00381982	0.0508113
Acp5	206.143	0.664283	0.561913	0.00447362	0.0561277
Gm6545	61.2109	0.663997	0.673305	0.00595526	0.0661021
Inpp5d	411.463	0.663707	0.54121	0.00408635	0.0528131
Nlrp3	48.1585	0.663639	0.709599	0.00601085	0.0663757
Gm13212	13.4607	0.663581	0.704973	0.00602221	0.0664522
Ldb3	26.2209	0.663438	0.859528	0.00353322	0.0484141
Cyld	1555.32	0.66322	0.33604	0.000554753	0.0152381
Jam3	493.959	0.660787	0.297241	0.00026082	0.00904618
Fcgr3	516.565	0.660481	0.368161	0.00094854	0.02151
Gm13710	16.752	0.659585	0.716455	0.00608993	0.0668557
Zbtb42	515.67	0.659042	0.409799	0.00160001	0.0294833
Fcho1	57.2669	0.658516	0.576567	0.00492499	0.0591097
Ndrg4	286.593	0.657929	0.374975	0.00107134	0.0231271
Arhgap4	132.802	0.657918	0.626823	0.00573147	0.0646696
Akna	449.851	0.657377	0.379022	0.00113636	0.0238018
Carmil2	35.0617	0.655382	0.552707	0.00456656	0.0567251
Fstl4	49.9777	0.653943	0.462	0.00269478	0.0413806
AC141882.2	160.495	0.653048	0.357034	0.000884124	0.0209759
Igsf6	148.68	0.650414	0.47513	0.00305847	0.0444217
Gm35154	9.08464	0.648346	0.770664	0.00567723	0.0643963
Dpep2	75.0007	0.647879	0.593068	0.00556944	0.063606
Kcnj10	24.6483	0.645218	0.848077	0.00385384	0.0509481
Casq1	70.3318	0.64204	0.649879	0.00650547	0.069885
Fam102a	711.873	0.640602	0.231479	4.93074e-05	0.00289834
Heatr5a	701.587	0.640549	0.233674	5.40059e-05	0.0030606
Tbc1d8	63.6338	0.638975	0.552189	0.00509913	0.0602035
Cd300a	295.07	0.638166	0.485169	0.00361854	0.0491787
Bcl6	258.544	0.637438	0.390069	0.00161592	0.0295589
Myadm	8238.37	0.635635	0.345302	0.000923346	0.0212031
Fes	252.845	0.635249	0.474662	0.00346034	0.0476328
Kcnt2	140.19	0.634377	0.735579	0.00653214	0.0701213
Gtf2a1	882.889	0.633941	0.32278	0.000655645	0.017006
Adora2a	29.4956	0.632428	0.640629	0.00676738	0.0712711
Cd69	35.202	0.630695	0.644973	0.00686859	0.0718333
Lacc1	508.114	0.628938	0.31061	0.000564729	0.0153922
Fam49a	2336.44	0.628275	0.353014	0.00113195	0.0237757
Clec2d	680.245	0.627202	0.336359	0.000899206	0.0210521
Abca5	427.707	0.627191	0.329363	0.000804711	0.0196029
Flt3	28.1934	0.626538	0.709233	0.00702826	0.0730453
Cngb1	41.7378	0.626129	0.511059	0.00461991	0.0571985
Myo5a	19942.9	0.625229	0.346234	0.0010689	0.0231271
Lcp1	2166.65	0.625119	0.482623	0.00396151	0.0517338
Spi1	337.464	0.624912	0.515206	0.00476281	0.0582561
Gpr132	38.137	0.62442	0.624531	0.00690094	0.0720211
Jade2	986.037	0.621168	0.40005	0.00213515	0.0352663
Map7	349.157	0.621129	0.231619	7.79466e-05	0.00398164
Clec4b1	46.335	0.62106	0.534098	0.00535508	0.0619588
Dapk1	29.4703	0.619207	0.549865	0.00578873	0.0650225
Ptpn22	130.186	0.617885	0.63478	0.00726809	0.0742531
Sdc3	1831.76	0.617838	0.562425	0.00611733	0.0670095
Arhgef37	980.912	0.617625	0.451391	0.00342518	0.0474251
Gm7932	16.4602	0.61706	0.791523	0.00556778	0.063606
Ifi209	343.727	0.616859	0.566534	0.00624361	0.0679961
Nipal3	3080.12	0.616126	0.396571	0.00217443	0.0355725
Tmem229b	361.764	0.616077	0.590923	0.00674374	0.0711907
Nlrp1a	9.65967	0.615872	0.743776	0.00680153	0.0715669
6030407O03Rik	22.8904	0.615197	0.736618	0.0069554	0.0724887
Fmnl1	269.818	0.614598	0.561382	0.00622906	0.0678886
Bcl2a1b	63.2635	0.614228	0.465449	0.00388941	0.0512832
Vsir	443.708	0.613168	0.59076	0.0068637	0.0718321
Gna15	35.1475	0.612268	0.581698	0.00673756	0.0711907
Alcam	892.618	0.611625	0.286253	0.000453453	0.0132748
Naip5	97.6202	0.610819	0.656664	0.00768941	0.0767306
Lgmn	5945.08	0.610548	0.275684	0.000363848	0.0113203
Rubcnl	25.0916	0.60959	0.707279	0.00754315	0.075724
Pqlc3	586.473	0.609485	0.294453	0.000556845	0.0152381
Prrg4	259.585	0.608899	0.536248	0.00589588	0.0656857
Nrap	22.1868	0.607816	0.882413	0.00310168	0.0446848
Spg20	2177.1	0.607694	0.259255	0.00025297	0.0089814
Cyp4v3	496.715	0.606982	0.379419	0.00200984	0.0340279
Cxcl13	22.1527	0.605446	0.769108	0.00635441	0.0686551
Jaml	131.037	0.605066	0.414768	0.00288525	0.0429019
Rasgef1b	192.431	0.602717	0.586227	0.00724253	0.0740649
Il12rb2	20.3365	0.60048	0.715954	0.00768814	0.0767306
Vps9d1	529.277	0.600443	0.23164	0.000125508	0.0055582
Prkcq	2164.01	0.599453	0.375588	0.00209966	0.0351144
Foxred2	28.0377	0.598433	0.572671	0.0071793	0.0739339
Amfr	6590.83	0.597453	0.214391	6.93146e-05	0.00362706
Fzd6	579.859	0.595788	0.278878	0.000505835	0.0142033
Slfn2	1071.67	0.595542	0.43755	0.00378838	0.0505324
Tnfrsf14	177.466	0.594168	0.495069	0.00545475	0.0628216
Il16	100.274	0.593149	0.575458	0.00748562	0.0754116
Lrrtm2	19.1348	0.592792	0.627608	0.00827115	0.0801394
Ccl4	122.639	0.592449	0.484799	0.0052407	0.0611441
Ly6i	21.6931	0.591734	0.742583	0.00732608	0.0745414
Gm829	232.059	0.591623	0.305428	0.000899949	0.0210521
Stk17b	469.109	0.590404	0.324721	0.00124206	0.0251053
Lrrc75b	91.675	0.588484	0.512574	0.0061953	0.0676662
Nlrc4	31.0047	0.588116	0.547704	0.00712125	0.0736042
Got2	5293.4	0.588113	0.217889	0.000101173	0.00476305
Kmo	32.3299	0.587806	0.601703	0.00820166	0.0799034
Slc38a7	687.949	0.586657	0.255494	0.000344514	0.0108696
Plcg2	227.911	0.584863	0.214056	9.42918e-05	0.00451595
Il27ra	32.5939	0.584717	0.570126	0.00779467	0.0773697
Pcdha8	19.2231	0.584218	0.66407	0.00876265	0.0829744
Acaca	1454.41	0.580681	0.313874	0.00121177	0.0246924
Il10	20.9792	0.580411	0.619386	0.00878186	0.083104
Mlph	14085.3	0.579385	0.235537	0.000228464	0.00847179
Ccr8	9.16696	0.57888	0.871016	0.00334292	0.0467448
Pskh1	768.366	0.577742	0.198583	5.7907e-05	0.00320903
Ccdc80	2068.67	0.577478	0.540366	0.00748257	0.0754116
Sh2d1a	18.0375	0.576579	0.708675	0.00851595	0.0814602
Acap1	55.6379	0.576509	0.66959	0.00905445	0.0846171
Fkbp1b	150.484	0.575441	0.349563	0.00208909	0.0350379
Mrc1	687.216	0.575058	0.446882	0.00487105	0.0588524
Amotl2	568.056	0.574936	0.209435	0.000100893	0.00476305
Ptprg	978.966	0.574144	0.244321	0.000329259	0.0104945
Col9a2	43.5922	0.5725	0.488692	0.0062848	0.0682467
Rftn1	137.051	0.571869	0.47726	0.00596508	0.0661133
Psd4	146.784	0.571401	0.514452	0.00710505	0.0735887
Klre1	19.3777	0.571366	0.717932	0.00844926	0.0810805
Fam107b	132.843	0.570953	0.538349	0.00778233	0.0772983
Nrros	574.265	0.570217	0.285485	0.000886718	0.0209998
Pacs2	2033.15	0.569351	0.241578	0.000337395	0.0106899
Ahrr	9.81116	0.569184	0.737601	0.00792218	0.0781191
Ctsc	3010.02	0.568496	0.285734	0.00091621	0.0211401
Klhl41	23.5002	0.568382	0.831427	0.00441888	0.0555337
Lck	257.404	0.56743	0.320586	0.00161139	0.029512
Dynll2	6477.32	0.567208	0.195753	6.82752e-05	0.00359774
Pdcd1	95.5604	0.566951	0.679655	0.00934136	0.0861723
Gimap1	34.1563	0.566881	0.605999	0.0093383	0.0861723
Mgst2	102.724	0.566519	0.352904	0.0024215	0.0383608
Gpat3	20.2605	0.566007	0.641707	0.00961311	0.0877627
Cmya5	44.1763	0.565842	0.713603	0.00871292	0.0826077
Tmsb4x	5983.71	0.564991	0.35906	0.00263408	0.0405729
Sh2d1b1	54.1206	0.564305	0.543133	0.00827965	0.0801701
Arrb2	613.383	0.563669	0.284874	0.000976358	0.0218422
Trbc1	48.1846	0.563593	0.673053	0.00955755	0.0874682
Pik3r5	211.234	0.560927	0.507412	0.00747811	0.0754116
Ifi214	46.4268	0.560547	0.587691	0.00943818	0.0869053
Apobr	126.964	0.560232	0.525607	0.0080486	0.0790173
Crybg1	160.005	0.559142	0.572795	0.00925471	0.0857417
Slc9a9	310.085	0.558992	0.447061	0.00563755	0.0641298
Cfb	100.648	0.558303	0.507811	0.00764192	0.0765109
Gm41492	8.59363	0.557906	0.734254	0.00825765	0.0801394
Rhof	30.0032	0.557382	0.559002	0.00906977	0.0846941
Ociad2	10.2119	0.556221	0.837551	0.00421002	0.053671
Syk	569.788	0.556061	0.306578	0.00155689	0.0289374
Veph1	27.5239	0.554602	0.554814	0.00914347	0.0851312
Btbd6	186.721	0.553665	0.288652	0.00122459	0.0249198
Traf5	44.9959	0.553659	0.421961	0.00505506	0.059964
Crtam	25.0848	0.55327	0.648081	0.0102293	0.0907402
Slc36a1	465.945	0.552711	0.248186	0.000559945	0.0152896
Fbxo32	437.009	0.551956	0.438782	0.00572016	0.0646414
Plekhm1	3648	0.551158	0.302805	0.00158502	0.0293569
Mxd4	2226.83	0.550854	0.263096	0.000804613	0.0196029
Rbms3	726.276	0.55082	0.294362	0.0014032	0.0270368
Irf5	370.708	0.5498	0.472227	0.00699319	0.0727311
Exoc8	436.915	0.549708	0.218648	0.000263863	0.00910084
Pglyrp2	13.1644	0.549631	0.725136	0.00875963	0.0829744
F630028O10Rik	16.1327	0.549002	0.60953	0.0103852	0.0915284
Pkn1	1827.06	0.546983	0.231008	0.00040621	0.0122705
Stab1	566.861	0.546641	0.499697	0.00809719	0.0791929
Grap2	93.7074	0.545583	0.610327	0.0105939	0.0927734
Mmp27	28.6318	0.545405	0.600653	0.0105168	0.0924719
Trat1	4.05081	0.545209	1.02746	0.00157359	NA
Fam217b	15.6038	0.544136	0.654729	0.0106319	0.0929937
Ddx4	13.4316	0.543467	0.640981	0.0107652	0.0937768
Cdkn2c	1158.48	0.542813	0.178055	5.78105e-05	0.00320903
Rinl	118.834	0.541916	0.342762	0.00294834	0.0434952
Fgd2	194.389	0.541442	0.365496	0.00369936	0.0497377
Slc7a8	980.835	0.540657	0.398045	0.00486605	0.0588524
Uggt2	370.326	0.540085	0.2394	0.000584384	0.0158243
Serpina3g	1073.8	0.539804	0.706344	0.00967138	0.0881468
Spire2	185.683	0.539692	0.354158	0.00339782	0.0472049
Zkscan7	81.8818	0.539372	0.341496	0.00300437	0.0439465
Epha3	5779.98	0.53747	0.365963	0.00388943	0.0512832
Cytip	140.991	0.537042	0.582399	0.0108148	0.0939368
Zc3h4	1311.29	0.53669	0.21115	0.000282153	0.00954364
Sash3	170.268	0.534917	0.542124	0.0101273	0.0903162
Vegfc	353.318	0.534059	0.231091	0.000537996	0.0148796
Btbd7	1393.03	0.533382	0.279811	0.0014719	0.0278761
Fanca	1012.09	0.53327	0.13954	4.33567e-06	0.000494237
Rbl2	1785.87	0.533201	0.192148	0.000151624	0.00633858
Sema6d	1528.79	0.532876	0.482568	0.00842712	0.0809197
Ankrd44	531.664	0.532753	0.225178	0.000472685	0.0136778
Map3k5	617.931	0.532593	0.252339	0.000905068	0.0210843
Cd300ld	157.01	0.532191	0.504966	0.0092336	0.0856319
Deptor	1236.93	0.532063	0.248489	0.000843363	0.0202915
Cfap100	27.8793	0.53018	0.584046	0.0113029	0.0969979
Phkb	1435.38	0.529997	0.178951	9.03512e-05	0.00447725
Il15	112.133	0.529609	0.362764	0.0041424	0.0531714
Pnpla7	538.868	0.529097	0.341664	0.00342501	0.0474251
P2ry6	141.683	0.52897	0.507271	0.00953883	0.0874358
Lrrc25	234.74	0.528444	0.491061	0.00903429	0.0844833
Otos	25.3711	0.528099	0.635129	0.0116474	0.0988248
Dync1li2	1636.48	0.526867	0.194581	0.000199268	0.00767334
Themis	43.3976	0.526788	0.528497	0.0103455	0.0913078
Nin	1112.31	0.526396	0.373901	0.00471513	0.0579475
Sntb2	1858.82	0.524694	0.221679	0.000513681	0.0143659
Tnfrsf11a	94.1783	0.524241	0.538944	0.0108211	0.0939368
Cept1	551.71	0.523619	0.18742	0.000162193	0.00663857
Sfn	95.0116	0.523173	0.457249	0.00817178	0.0797194
Lpcat2	834.886	0.521367	0.343252	0.00383064	0.0508476
Ogfod1	665.528	0.520479	0.291024	0.0021347	0.0352663
Ahnak	2730.43	0.520019	0.499042	0.00993508	0.0893979
Pstpip2	26.0183	0.519944	0.582349	0.0120051	0.10033
Dram1	97.586	0.519842	0.523411	0.0107259	0.0934887
Adam17	1643.07	0.518857	0.208533	0.000399935	0.0121472
Serpina3f	156.736	0.518626	0.635838	0.0121931	0.100835
Rspry1	854.169	0.516723	0.18688	0.000192597	0.00743553
Nudt21	630.966	0.516629	0.164309	6.15726e-05	0.00333502
Tmcc3	1521.02	0.516483	0.185815	0.000185349	0.00734276
Cfp	707.533	0.51604	0.453021	0.00852643	0.0815085
Clec2i	18.4219	0.516007	0.548368	0.0116884	0.0990029
Gpr162	32.8255	0.515934	0.550329	0.011739	0.099161
Gcsam	11.9945	0.514882	0.719328	0.00971708	0.0883286
Arhgap17	1092.96	0.514543	0.220764	0.000628357	0.0166432
Cacnb4	741.347	0.514275	0.372148	0.00532591	0.061729
Zfp709	17.1808	0.514142	0.603361	0.0125931	0.102729
Cmtm6	797.294	0.513214	0.270781	0.00178116	0.0315814
Cdh3	14.1069	0.513072	0.656008	0.0121711	0.100708
Gm10499	50.7459	0.512368	0.58691	0.012616	0.10286
H2-Ob	16.4526	0.512325	0.712028	0.0101342	0.0903234
Prkcb	69.6859	0.512062	0.578311	0.0125428	0.10243
Cldn1	6.45254	0.511441	0.816565	0.00481171	NA
Ogdh	10254.4	0.511151	0.164252	7.37583e-05	0.00381966
Klf6	5389.01	0.511004	0.232939	0.000911597	0.0211037
Fcgr1	729.858	0.510392	0.426154	0.00784507	0.077571
Fam174a	425.363	0.508807	0.192748	0.000301369	0.00998488
Mbnl1	2645.52	0.508595	0.193239	0.000308593	0.0101135
Sema4a	303.214	0.507508	0.359348	0.00520621	0.0610231
Gm22009	14.0387	0.507221	0.710283	0.010331	0.0913078
Kidins220	2433.49	0.5059	0.296621	0.00285978	0.042692
Man2b1	3198.97	0.503513	0.249432	0.00147296	0.0278761
Rasgrp3	2702.03	0.50309	0.155477	5.5891e-05	0.00315553
Cysltr2	18.8427	0.502755	0.600561	0.0134112	0.106453
Pink1	1249.95	0.502454	0.236788	0.00117652	0.0244046
Prune2	294.153	0.501642	0.373812	0.00620407	0.0677127
Igfbp5	59.2069	0.50002	0.620475	0.0135247	0.107071
Csf2rb2	106.696	0.498779	0.511177	0.0121135	0.10062
Piezo1	4575.76	0.497979	0.360755	0.005877	0.0656454
AI504432	35.343	0.497181	0.610045	0.0138033	0.10842
P2rx7	384.799	0.496174	0.170786	0.00016958	0.00690177
Tox	35.651	0.496098	0.681344	0.0120623	0.100416
Slc43a2	917.4	0.495638	0.326961	0.0045564	0.0566456
Ero1lb	122.58	0.493975	0.263609	0.00220706	0.0360671
Pced1b	18.399	0.493838	0.586558	0.014065	0.109558
Spsb1	526.427	0.493479	0.355955	0.00597068	0.0661266
Lyl1	35.1578	0.493442	0.587666	0.0141026	0.109758
Itga4	583.219	0.493279	0.219351	0.000966068	0.0217265
Slc29a3	576.373	0.493049	0.35828	0.00610669	0.0669418
Gm29684	10.503	0.492945	0.636193	0.0137425	0.10815
Dpysl2	764.744	0.492709	0.216182	0.00090554	0.0210843
Dlg3	286.712	0.492696	0.308124	0.00393684	0.0515462
Pygl	309.462	0.491472	0.47334	0.0114143	0.0973503
Glipr2	236.795	0.491356	0.287699	0.00318943	0.0454724
Cfh	57.3704	0.490981	0.472763	0.0114372	0.0974274
Dock8	586.034	0.490018	0.364233	0.00660197	0.070468
Zc3h12a	163.412	0.489454	0.325481	0.0048704	0.0588524
Sdk1	1117.84	0.488346	0.436007	0.0101039	0.0902139
Trpm2	66.1642	0.487823	0.626693	0.014265	0.110466
Adam22	133.819	0.487677	0.35607	0.00639359	0.0689409
Slc7a5	4992.39	0.486256	0.23121	0.00144914	0.0275905
H2-Ab1	5095.4	0.485829	0.70869	0.0108191	0.0939368
Dtx4	48.804	0.484156	0.471169	0.012033	0.100345
Gm26510	51.0708	0.483747	0.466683	0.0118879	0.0997751
Itgb7	116.915	0.483674	0.573004	0.0148469	0.113529
Xist	680.472	0.48352	0.505595	0.0133834	0.106401
Rgs14	112.109	0.482279	0.368565	0.00741746	0.0751656
Dok3	114.833	0.482039	0.361221	0.00707723	0.0734019
Megf9	926.961	0.481799	0.22517	0.00140125	0.0270368
Dstyk	5381.96	0.48165	0.152998	0.000100532	0.00476277
Ppp1r12a	3654.74	0.481388	0.199652	0.000754877	0.0187694
Igkv6-15	57.9151	0.481132	1.27791	0.000805368	0.0196029
Tln2	977.304	0.480792	0.331595	0.00573804	0.0646951
Dact1	49.008	0.480744	0.560754	0.0149851	0.114294
Hal	78.1535	0.480694	0.496644	0.0133626	0.106348
Atp6v0a2	3522.47	0.480591	0.20723	0.000946731	0.02151
Smim24	26.1885	0.479856	0.531154	0.0145017	0.111743
Fcgr2b	669.244	0.479572	0.417939	0.0100841	0.0901395
Notch1	323.525	0.478644	0.524543	0.0144529	0.111424
Rnf145	1282.36	0.478205	0.218681	0.00131313	0.0259823
Iglc1	24.3377	0.47812	1.07871	0.00140258	0.0270368
Foxr2	1607.84	0.476033	0.223315	0.00151733	0.0284841
Psap	37885.6	0.475182	0.263091	0.00300526	0.0439465
Elf1	1710.24	0.474306	0.288958	0.00417796	0.0534907
Snn	1001.58	0.474025	0.202309	0.00096711	0.0217265
Trim72	9.64585	0.473901	0.8	0.00529523	0.0614558
Parp8	365.825	0.473711	0.256658	0.00281532	0.0422383
Acp2	1397.08	0.47314	0.227629	0.00175388	0.0312823
Mb	15.1034	0.473031	0.824015	0.00441448	0.0555249
Pde10a	346.948	0.472087	0.388058	0.00931311	0.0861723
Efhd2	2213.09	0.47183	0.203229	0.00104251	0.0226906
A530040E14Rik	318.761	0.471211	0.526728	0.015289	0.116082
Nr4a2	84.1659	0.470971	0.487486	0.0140621	0.109558
Stpg1	78.7311	0.470879	0.350795	0.00748908	0.0754116
Pde8b	12.8564	0.470637	0.628205	0.0153942	0.116468
Pdlim3	16.8551	0.46874	0.852824	0.00363585	0.0492808
Usb1	836.973	0.468072	0.166048	0.00031607	0.0102521
H2-M3	475.467	0.466295	0.507525	0.0152833	0.116082
Mdga2	341.846	0.466091	0.280337	0.00429758	0.054477
Pnp	374.687	0.466032	0.251478	0.00298332	0.0437961
Scamp2	1416.35	0.465966	0.213736	0.00152689	0.0285565
Zfp354c	243.827	0.46582	0.228426	0.00205753	0.0346412
Chd7	127.282	0.465465	0.42159	0.0117185	0.0990923
Ptpn6	1891.83	0.465335	0.193552	0.000931462	0.0213242
Slc23a2	1092.75	0.464917	0.266008	0.00369561	0.0497317
Gm37607	28.7445	0.4648	0.45278	0.0133006	0.106023
Gmfg	82.5207	0.46465	0.468096	0.0139958	0.109401
Rapgef6	1414.06	0.464098	0.129019	2.89032e-05	0.00194807
Cox6a2	16.7854	0.462974	0.627425	0.0159431	0.119214
Nfatc1	309.146	0.462828	0.479666	0.0146854	0.112581
Dusp5	75.0588	0.462669	0.396517	0.0107211	0.0934887
Zbtb8a	54.7889	0.462664	0.443447	0.0131099	0.105011
Grm8	33.2088	0.462528	0.507679	0.0157195	0.118156
Rac2	600.892	0.462314	0.507673	0.0157441	0.118163
Rasgrp1	64.3787	0.462263	0.513351	0.0159209	0.119133
Tbck	383.272	0.461557	0.20834	0.00148753	0.028065
Basp1	380.642	0.461166	0.378802	0.00992515	0.0893979
Tm6sf1	224.406	0.461114	0.328519	0.00717118	0.0739339
Lmo2	138.947	0.460963	0.338298	0.00771933	0.0768982
Ltb	71.6022	0.460904	0.577507	0.0170067	0.12327
mt-Tl1	97.8305	0.460866	0.568377	0.0170073	0.12327
Cubn	1058.33	0.460321	0.320574	0.00680977	0.0715669
Exoc3l	268.569	0.459703	0.255165	0.00350073	0.0481446
Cyb561d1	194.589	0.459599	0.218927	0.00194373	0.0332849
Wdfy2	1130.08	0.45948	0.260809	0.00378261	0.0505324
Icam1	230.775	0.45921	0.441235	0.0134086	0.106453
Fam53b	7993.9	0.458961	0.269772	0.0042548	0.054014
Ccr9	30.9832	0.458837	0.559193	0.0171716	0.123901
Irf8	736.124	0.458651	0.503981	0.0160591	0.119538
Gsap	89.3112	0.458387	0.48984	0.0156042	0.117465
Srrm3	38.213	0.458232	0.521152	0.0166028	0.121921
Tns3	2933.83	0.458096	0.306339	0.00622923	0.0678886
Asb15	27.5005	0.457716	0.656745	0.0148814	0.113619
Slc31a2	417.205	0.457422	0.199177	0.00130734	0.0259704
Elmod2	925.158	0.456872	0.192209	0.00109897	0.0234104
Rel	203.94	0.456292	0.246262	0.00328166	0.0461892
Pcdhb9	111.026	0.455283	0.470074	0.0152026	0.115601
Daam1	2317.54	0.455003	0.152173	0.00023299	0.00859108
Tmem106a	627.835	0.454912	0.354658	0.00923716	0.0856319
Hfe	753.037	0.454563	0.199187	0.00139601	0.0270368
Ifngr1	504.103	0.454535	0.19723	0.00132916	0.0262649
Ctdspl	709.503	0.453802	0.215621	0.00204994	0.0345521
Wdr6	4547.9	0.452964	0.219814	0.00226214	0.0366202
Gm12596	22.6138	0.452481	0.522449	0.0173209	0.12428
2010016I18Rik	7.47536	0.452185	0.705369	0.0114061	NA
Rab19	121.17	0.450688	0.440675	0.0144306	0.111309
Pnpla8	1015.75	0.450667	0.130334	5.65519e-05	0.00315723
Adcy3	1200.8	0.450492	0.266172	0.00466766	0.0575998
Cfap77	15.7129	0.450383	0.572342	0.0180914	0.127218
5330411J11Rik	28.1051	0.449402	0.594015	0.0179373	0.126471
Pdxk	2294.11	0.449034	0.184898	0.00107492	0.0231608
Rab3il1	267.672	0.4488	0.276648	0.00537122	0.0620978
Pde3b	41.9278	0.448689	0.575782	0.018249	0.12759
Atp11c	826.038	0.448583	0.280882	0.00562587	0.0641054
D230025D16Rik	608.129	0.448528	0.159178	0.000410436	0.0122707
Kif13b	842.988	0.448484	0.318027	0.00777678	0.0772943
Irf2	555.389	0.447307	0.32916	0.00855613	0.0817056
Slc14a1	9.16757	0.447258	0.672363	0.0141923	0.110207
Osm	28.4756	0.447227	0.546338	0.0183622	0.127965
Cfap54	3433.74	0.447149	0.207947	0.00201204	0.0340279
Lrrc4	13.4145	0.445809	0.605468	0.0179748	0.126616
2310043M15Rik	30.0314	0.44531	0.473884	0.0166485	0.122143
Celf2	4864.97	0.445109	0.227624	0.00302647	0.0440848
Prdm1	45.7458	0.444964	0.5071	0.0178649	0.126256
H2-Q5	129.306	0.444662	0.487603	0.0172671	0.124075
Mab21l3	16.6242	0.444644	0.6012	0.0182011	0.127315
Sirpa	5751.01	0.444618	0.200137	0.00178666	0.0316044
Cysltr1	69.5786	0.444293	0.471197	0.016674	0.122151
Srd5a3	419.023	0.444291	0.168571	0.000695049	0.017662
Fgf1	895.398	0.443809	0.352474	0.010348	0.0913078
Mut	1592.75	0.443802	0.129276	6.73782e-05	0.00356298
Smpdl3a	2003.88	0.44327	0.225883	0.00304587	0.0442816
Zfp319	680.338	0.442153	0.341443	0.00987083	0.0890332
Cst7	29.1476	0.441781	0.626593	0.017435	0.124775
Sema4d	437.174	0.441547	0.338475	0.00975926	0.0885052
Galnt6	85.1826	0.441427	0.357039	0.0109113	0.0943929
Ralgapa1	879.854	0.441264	0.275213	0.00593271	0.0659982
Actn3	67.3576	0.440471	0.808925	0.00478577	0.0583383
Ahnak2	1399.93	0.440369	0.434597	0.0154964	0.116947
Slc11a1	538.437	0.439927	0.484945	0.0178138	0.126085
Cyp2u1	137.244	0.439921	0.295445	0.00728343	0.0742839
Mid1ip1	875.155	0.439353	0.160371	0.000568153	0.0154543
Frmd6	324.538	0.439258	0.194239	0.00174965	0.031244
Timd4	15.4256	0.438981	0.561084	0.019389	0.132176
Gm5547	7.4994	0.438953	0.814159	0.00460577	NA
Coro7	1070.91	0.438888	0.20248	0.00213578	0.0352663
H2-DMb1	1089.55	0.438831	0.475562	0.0176055	0.125358
Nlrc3	37.6108	0.438792	0.498996	0.0184492	0.128332
Alpk1	260.204	0.438758	0.273171	0.00603769	0.0664845
Rnase4	185.771	0.438513	0.196485	0.00187875	0.0324685
Igkv5-43	6.33758	0.438474	1.02458	0.00170994	NA
C3	918.264	0.438181	0.643369	0.0166634	0.122151
Dennd1c	76.8595	0.438105	0.58495	0.0192175	0.131409
Sbk1	350.517	0.43805	0.206005	0.00234347	0.0374406
Atp10a	46.9429	0.437871	0.509715	0.0188828	0.129905
Ppp4r3a	1700.89	0.437742	0.195962	0.00188791	0.0325893
Adrb2	15.5375	0.43754	0.547858	0.0195437	0.132761
Ccdc88b	114.387	0.437449	0.565554	0.0195455	0.132761
Mob3a	285.935	0.437005	0.178254	0.0011825	0.0244612
Sgsm1	41.8067	0.436214	0.620142	0.0181544	0.127246
Hck	316.53	0.436166	0.465021	0.017544	0.125286
Taok3	555.449	0.436098	0.256452	0.00526451	0.0612412
Clec4a1	484.044	0.436063	0.513487	0.019224	0.131409
Prkaca	1917.51	0.436005	0.143275	0.000256082	0.00903176
Inpp5e	572.974	0.435757	0.16868	0.000880293	0.0209512
Lats2	427.617	0.435389	0.297775	0.00790368	0.0780391
Igf1	80.0919	0.43523	0.476772	0.0181659	0.127246
Ptprc	1197.14	0.435194	0.610758	0.0186728	0.129119
Dnase2a	542.952	0.434731	0.177816	0.00123502	0.0250643
Fam78a	91.7881	0.434316	0.307817	0.00866519	0.0823632
Ccsap	232.924	0.433943	0.210629	0.00279697	0.0421621
Snx20	145.276	0.433365	0.34124	0.0109327	0.0945236
Ttc7b	800.664	0.433014	0.159397	0.000653416	0.017006
Plekhg3	2092.65	0.432009	0.213608	0.00307302	0.0445651
Chd9	1294.08	0.431825	0.23321	0.00421575	0.053671
Ms4a6d	868.161	0.431439	0.358254	0.0122772	0.101141
Rmdn2	133.158	0.431351	0.240001	0.00466353	0.0575961
Cyp27a1	35.2705	0.430638	0.541676	0.020386	0.135768
Il15ra	85.4108	0.4305	0.508764	0.0198873	0.133572
Adap2	97.4304	0.430474	0.551948	0.0204332	0.135962
Notch2	618.019	0.429966	0.336561	0.0110705	0.0954947
Sppl2a	2111.53	0.429539	0.164634	0.00089353	0.0210001
Nlrx1	150.089	0.429317	0.290421	0.00809963	0.0791929
Slc15a3	548.35	0.429207	0.498393	0.0197935	0.133412
Cndp2	1969.3	0.429079	0.226676	0.00403071	0.0523643
Snrk	509.043	0.428857	0.280531	0.00749631	0.0754116
Wdr48	2149.8	0.428497	0.154464	0.000595568	0.0159719
Aspa	219.349	0.427667	0.286858	0.00805011	0.0790173
Adgrg5	28.8908	0.427282	0.524412	0.0206585	0.136734
Siglech	35.5181	0.427157	0.501276	0.0201782	0.13483
Tep1	977.195	0.426839	0.365718	0.0134017	0.106453
Cyp2j9	175.519	0.426111	0.211689	0.00334163	0.0467448
Dync2h1	398.56	0.425411	0.291081	0.00859879	0.0818861
9930111J21Rik2	299.327	0.425363	0.484813	0.0199344	0.133722
Mbp	24199.8	0.425362	0.162359	0.00091638	0.0211401
Csf2rb	198.117	0.424647	0.476557	0.0197437	0.133357
Sesn3	2088.1	0.424549	0.267919	0.00712006	0.0736042
Olfr289-ps1	48.0096	0.424127	0.393802	0.0155764	0.117374
Rxra	1805.06	0.424112	0.239391	0.00524802	0.0611441
Piwil4	70.3807	0.423624	0.389318	0.0153779	0.116463
Lcp2	404.324	0.423276	0.484661	0.0202521	0.135056
H2-Q4	730.922	0.422555	0.489247	0.0205176	0.136355
Ankrd29	134.605	0.422205	0.260903	0.00689345	0.0719929
Marcks	6778.73	0.421966	0.184115	0.00201628	0.0340614
Kynu	7.36587	0.421833	0.7425	0.00804671	NA
Gimap4	260.286	0.421724	0.340068	0.0124437	0.102056
Nfxl1	670.155	0.421703	0.192702	0.00250234	0.0392431
Atp2a1	325.392	0.421659	0.740743	0.00817454	0.0797194
Tmem221	15.191	0.420894	0.580783	0.0211446	0.13869
Mamld1	215.873	0.419726	0.231136	0.00509298	0.0601781
Vwa8	2819.81	0.419353	0.269416	0.00781127	0.0774235
S100b	6059.06	0.419037	0.330399	0.0121689	0.100708
Pbxip1	934.83	0.418766	0.283795	0.00890746	0.0837187
Nxpe3	242.986	0.418442	0.251765	0.00666042	0.0707899
Spg7	1358.84	0.418261	0.173958	0.00165297	0.0300536
Arrdc4	50.4891	0.417667	0.489215	0.0212907	0.139201
Stk26	22.7803	0.416843	0.617729	0.0197134	0.133238
Sec22c	661.864	0.416679	0.209493	0.00388172	0.0512715
Samhd1	3453.13	0.416387	0.380335	0.01596	0.119214
Stom	1847.57	0.416332	0.279757	0.00892636	0.0838375
Gm14412	7.28592	0.416036	0.643285	0.0177057	NA
Rab10	3263.58	0.415962	0.238602	0.00598125	0.0661949
Abcb1a	24.3006	0.415289	0.443207	0.0198017	0.133412
Capn5	400.697	0.415045	0.35579	0.0145393	0.111812
Fbxl2	211.127	0.414908	0.281299	0.00922409	0.0856282
Pcdh7	554.326	0.414794	0.263349	0.00791728	0.0781191
H2-Q6	450.305	0.414234	0.475835	0.0214017	0.139441
Msr1	636.22	0.413823	0.317485	0.0120233	0.100345
Ccdc74a	61.4628	0.413278	0.432666	0.0196061	0.132979
Zbtb38	1109.42	0.41327	0.203102	0.00370904	0.0497787
Afg3l1	1459.05	0.4131	0.121475	0.000109524	0.0050467
Rad50	1977.1	0.411692	0.183343	0.00250786	0.0392431
Slc51a	52.3655	0.411556	0.409569	0.0186048	0.128937
Ptger2	10.9941	0.411472	0.640539	0.018152	0.127246
Vwa5a	2447.2	0.410547	0.259758	0.00817472	0.0797194
Snx9	1145.22	0.409722	0.190333	0.00308911	0.0445651
Ctnnb1	30455.5	0.409657	0.1565	0.00111497	0.0235589
Tmeff1	23.2433	0.409587	0.504415	0.0230025	0.145511
Pros1	1269.58	0.409008	0.240261	0.00686313	0.0718321
Clec4a2	244.392	0.408948	0.467792	0.0220055	0.142203
Ankrd12	462.584	0.408701	0.298558	0.0113919	0.0973175
Cd79b	32.2302	0.408582	0.518923	0.0233873	0.146774
Slc8a2	32.1148	0.408527	0.486263	0.022723	0.144464
Thy1	256.453	0.408391	0.403655	0.0188096	0.129639
Zfp36	658.616	0.407626	0.372763	0.0169489	0.123144
Nrde2	370.029	0.407098	0.165907	0.00169118	0.0305763
Sprtn	526.689	0.407036	0.153168	0.00104223	0.0226906
Klf15	796.75	0.406367	0.190939	0.00336727	0.0469978
Unc5c	2453.25	0.406305	0.268609	0.00942638	0.08685
Trip11	1488.37	0.406072	0.299859	0.0118958	0.0997751
Mc1r	5269.16	0.405849	0.224836	0.00600989	0.0663757
Gpr158	386.677	0.405712	0.341183	0.0150587	0.11474
Nacc2	1495.69	0.405205	0.227985	0.00633162	0.0685568
Slc28a2	124.634	0.404558	0.466222	0.0227306	0.144464
Prr5l	47.6313	0.403817	0.362569	0.0169274	0.123098
D2hgdh	301.816	0.403702	0.194091	0.00380522	0.050707
Pla2g4a	103.676	0.403486	0.47275	0.0231709	0.146026
1700008O03Rik	14.3962	0.403477	0.562887	0.0237687	0.147993
Vopp1	80.5057	0.402869	0.34701	0.0159839	0.119214
Card11	113.664	0.402712	0.568553	0.0236835	0.147604
Atxn7l1	546.008	0.402663	0.266269	0.00975898	0.0885052
Zcchc14	1043.45	0.402661	0.288536	0.011547	0.0981396
Phlpp1	785.035	0.402128	0.243798	0.00799365	0.0786725
Mgat5	6294.59	0.401659	0.224604	0.00646035	0.0694997
Hps4	453.508	0.401206	0.198455	0.00435892	0.0550103
Ivd	1348.07	0.401088	0.146085	0.000892119	0.0209998
Zdhhc7	767.031	0.400948	0.132876	0.000420986	0.0125195
Cxcr6	68.8564	0.400282	0.569398	0.0239578	0.148555
Klrb1b	17.9436	0.400258	0.561466	0.0242377	0.149549
Herpud1	1204.53	0.400198	0.192027	0.00393143	0.0515452
Ptpre	180.674	0.400017	0.338129	0.0158427	0.118725
B430306N03Rik	78.0459	0.39896	0.475148	0.0240905	0.149169
Hsd17b11	3548.72	0.398718	0.221581	0.00654974	0.07026
Acsf3	538.306	0.398217	0.180341	0.0031661	0.0452967
St3gal6	5416.81	0.39819	0.180328	0.00316697	0.0452967
Timp2	3825.66	0.398005	0.180739	0.00321226	0.0455971
Nfkb1	1266.93	0.397966	0.240409	0.00826529	0.0801394
Sorbs2	311.881	0.397746	0.354068	0.0174475	0.124775
Kantr	69.7102	0.397607	0.318162	0.0147477	0.112828
Wipf1	756.008	0.39735	0.304976	0.0137474	0.10815
Adcy1	18.5884	0.397031	0.540241	0.0251798	0.153346
Hps5	1341.45	0.396979	0.176505	0.00295733	0.0435424
Phyh	743.515	0.396672	0.158559	0.00171168	0.0308596
Ffar4	3.78073	0.396644	0.837043	0.0038973	NA
Rgs2	265.7	0.396512	0.399652	0.0208119	0.137205
Tvp23a	40.554	0.396093	0.531742	0.0254192	0.15393
Hs1bp3	900.197	0.396084	0.136984	0.000637184	0.0167875
Cilp	42.8042	0.395975	0.506621	0.0253711	0.15382
Ccl22	28.5009	0.395933	0.596522	0.0229324	0.145338
Sacm1l	2384.77	0.395756	0.140227	0.000773234	0.019154
Atp6v1d	3281.74	0.395221	0.123632	0.000259803	0.00903176
Camk4	6.65284	0.395174	0.659343	0.0164432	NA
Casp4	318.23	0.394796	0.338396	0.0168416	0.122801
Rdh14	505.763	0.394762	0.160364	0.0019187	0.0330069
Bcl11b	24.4465	0.394672	0.610554	0.0218953	0.141795
Nudt9	1790.35	0.394646	0.222971	0.00717349	0.0739339
Gltp	964.542	0.393897	0.171862	0.00280584	0.0421657
Parp9	2867.56	0.393823	0.224627	0.00742942	0.0751799
Cyth4	475.662	0.393373	0.414224	0.0223367	0.14305
Rab7b	237.289	0.392732	0.399889	0.0215942	0.140269
Dnaja2	3661.73	0.392426	0.134208	0.000605431	0.0161499
Zfyve1	1091.86	0.392151	0.185692	0.00409341	0.0528588
Deaf1	428.124	0.391536	0.190165	0.00454857	0.0565952
Serinc3	6037.88	0.391127	0.192793	0.00482733	0.0587495
Tbcel	695.762	0.391105	0.153311	0.00162408	0.0296387
Sorbs3	4060.95	0.390637	0.184087	0.00408558	0.0528131
Galc	1030.45	0.390465	0.173727	0.00319828	0.0455277
Atp6v0a1	3292.08	0.389667	0.20075	0.00572467	0.0646414
Fam192a	1380.19	0.389089	0.171924	0.00314735	0.0452314
Glrb	4191.04	0.388847	0.214122	0.00710306	0.0735887
Tor4a	393.729	0.388304	0.266088	0.012047	0.100345
Olfm1	117.226	0.388149	0.426646	0.0241328	0.149229
Tnnc2	77.5307	0.38791	0.833986	0.00395497	0.0516934
Cryab	8005.44	0.387361	0.16535	0.00271646	0.0415012
Klrb1a	5.77283	0.387342	0.684221	0.0131806	NA
Ncoa1	1045.57	0.387241	0.27303	0.0128607	0.103952
Mcpt4	8.7036	0.38687	0.68276	0.0133562	0.106348
Tmem50b	543.828	0.386732	0.216924	0.00766077	0.076598
Dop1b	346.396	0.386264	0.389627	0.0223018	0.14301
Slamf9	318.988	0.386033	0.50507	0.0271821	0.159295
Zfp644	431.914	0.385893	0.22604	0.00867784	0.0824313
Cdk10	493.557	0.385785	0.168427	0.00308821	0.0445651
Zfp523	677.088	0.385543	0.212812	0.00741697	0.0751656
Fto	2083.24	0.385106	0.149106	0.0016088	0.029512
Tbc1d2b	1268.46	0.384986	0.249095	0.0110549	0.0954156
Plau	1058.59	0.384928	0.217777	0.00800043	0.078684
Sync	9.42704	0.384748	0.585265	0.0248843	0.152101
Trim30c	30.6804	0.384708	0.511171	0.0274599	0.160024
Gins3	289.451	0.384603	0.203953	0.00664942	0.0707776
Trappc12	924.588	0.384217	0.149622	0.00168408	0.0305454
Ttc13	838.553	0.383856	0.14078	0.00113535	0.0238018
Lef1	9.43763	0.382231	0.613694	0.0224141	0.143244
Arl4a	153.954	0.382219	0.214742	0.00808494	0.0791929
A430078G23Rik	5.12991	0.381783	0.691216	0.0121963	NA
Bcl2a1d	53.5406	0.3817	0.431662	0.0258092	0.155227
Man2a1	2312.46	0.381574	0.216714	0.00838556	0.080779
Ms4a14	38.7664	0.381495	0.555342	0.0271001	0.159291
Ap1g1	2370.51	0.381469	0.148718	0.00174751	0.031244
Col23a1	15.0182	0.380915	0.554635	0.0272174	0.159295
H2-Eb1	4632.35	0.380778	0.647553	0.0181027	0.127219
Pygm	557.892	0.379756	0.458831	0.0274342	0.160024
Snx13	1345.65	0.379719	0.133561	0.000868543	0.0207373
Rab21	2777.01	0.37951	0.186631	0.00546121	0.0628479
Pcmtd1	1070.33	0.379058	0.233851	0.0105754	0.0927734
Epdr1	1463.28	0.378237	0.227411	0.0100447	0.0900065
Clec10a	109.247	0.377996	0.463062	0.0279707	0.161439
A930004D18Rik	252.703	0.377961	0.211238	0.0083504	0.0806472
Cd300ld3	12.3301	0.377843	0.618851	0.0220394	0.142299
Styk1	13.3708	0.377818	0.510733	0.0287732	0.163991
Ampd1	9.4499	0.37749	0.734972	0.00793093	0.078154
Mdfic	1694.96	0.377421	0.119918	0.000364078	0.0113203
Dzip3	527.39	0.377399	0.19581	0.00672606	0.0711907
Arhgap25	219.823	0.377269	0.393905	0.0246307	0.151228
Naalad2	1828.59	0.377172	0.209935	0.0083283	0.0805891
Mctp2	21.3274	0.376976	0.504648	0.0289439	0.164589
Tnfrsf18	41.0746	0.376551	0.487936	0.0288906	0.164351
Milr1	150.687	0.376117	0.3799	0.0239579	0.148555
Itga9	2962.8	0.376073	0.252539	0.0130424	0.104856
Pld2	73.3135	0.375548	0.343373	0.021351	0.139428
Pigq	1973.83	0.375436	0.132825	0.000949604	0.02151
Rcbtb1	1095.05	0.375186	0.188334	0.00617032	0.0674915
Gm11131	12.4044	0.37448	0.540611	0.0288049	0.164047
Dglucy	509.349	0.374444	0.292384	0.0172261	0.124035
Zmat1	47.6923	0.374309	0.335469	0.0210051	0.138115
Sgpl1	4764.77	0.373978	0.218166	0.0097666	0.0885183
Hsf4	1062.76	0.373752	0.16042	0.00324969	0.0459979
Zfp651	900.755	0.373672	0.258229	0.0141052	0.109758
Tmem260	1107.09	0.373489	0.176917	0.00506562	0.059964
Senp7	436.979	0.373233	0.253091	0.0136727	0.107789
Tk2	540.445	0.373116	0.170205	0.00434823	0.0549268
Reck	528.319	0.372566	0.257574	0.0142707	0.110466
Dennd6a	986.466	0.372566	0.1434	0.00177241	0.0314928
Sh3tc2	1814.5	0.372448	0.195358	0.00736184	0.0748039
Gm6377	49.2636	0.37178	0.460767	0.0293114	0.165925
2022-09-06	183.97	0.371533	0.242031	0.0128574	0.103952
Scoc	955.796	0.371183	0.142531	0.00177092	0.0314928
Phf11a	84.4665	0.371104	0.49802	0.0301377	0.168821
Dennd1a	955.878	0.370999	0.299241	0.0186493	0.129067
Eps8l1	100.407	0.370991	0.264931	0.0153563	0.116364
Plekhb1	125.425	0.370946	0.272872	0.0161575	0.119713
Sla2	21.2027	0.370829	0.502751	0.030199	0.168849
Antxr1	577.176	0.370603	0.336813	0.0220151	0.142204
Mir22hg	266.441	0.370232	0.173815	0.00506687	0.059964
Mrgpre	321.406	0.370177	0.273368	0.0163803	0.120884
D130058E05Rik	241.269	0.369443	0.194609	0.0077158	0.0768982
Hlcs	335.782	0.369341	0.247544	0.0139061	0.108953
Pdp2	359.757	0.369211	0.219671	0.0107953	0.0939305
Zfp276	444.782	0.369006	0.224138	0.0113568	0.0972388
Sobp	274.69	0.368751	0.332439	0.0221136	0.142595
Pygo1	632.785	0.368429	0.218734	0.0108313	0.0939711
A530017D24Rik	157.205	0.36841	0.223114	0.0113524	0.0972388
Arc	7.19309	0.368105	0.62001	0.0222963	NA
H2-Eb2	103.512	0.368063	0.678581	0.0134697	0.106805
Atp6v0c-ps2	61.0632	0.367653	0.36882	0.0252676	0.153631
Klhl24	1391.97	0.367503	0.200819	0.0088002	0.0831591
Rph3a	17.2778	0.367205	0.482217	0.0308655	0.171376
Adamts1	5831.06	0.367175	0.328045	0.0221409	0.142648
Tmed8	793.435	0.367096	0.265339	0.0162785	0.120369
Gm16536	104.516	0.366732	0.309337	0.0206093	0.136528
Jchain	173.875	0.36649	0.786415	0.00523959	0.0611441
BC043934	286.145	0.366169	0.1818	0.0065647	0.0703674
Sypl	2030.62	0.366089	0.15627	0.00343256	0.0474679
Rps6ka2	408.828	0.366016	0.311283	0.0209657	0.137977
Gns	8597.74	0.365682	0.247866	0.0147422	0.112828
Id2	1697.78	0.365672	0.312334	0.021148	0.13869
Vps54	888.95	0.365468	0.169837	0.00511926	0.0602988
Sgk1	218.269	0.365447	0.270947	0.0172424	0.124058
Pla2g16	1386.88	0.365261	0.285298	0.0187192	0.129194
Slc25a24	537.901	0.364474	0.221778	0.0119737	0.100123
Gtdc1	292.755	0.364158	0.192445	0.00826623	0.0801394
Adgrl2	1291.79	0.363605	0.193423	0.00848744	0.0813429
Dop1a	344.118	0.363561	0.226016	0.0126799	0.103269
Tbx15	349.537	0.363023	0.2028	0.00983784	0.0888958
Ube2d1	638.374	0.362975	0.139441	0.00193018	0.033129
Igkv4-72	6.52201	0.362723	0.908727	0.00272711	NA
Lactb	578.144	0.362639	0.144908	0.00247332	0.038901
Pik3ca	1397.48	0.362488	0.228394	0.0131988	0.105548
Gapt	11.3458	0.362413	0.547588	0.0304672	0.16978
Laptm4a	14311.8	0.362262	0.115159	0.000421957	0.0125236
Zbtb16	4.98612	0.362245	0.640007	0.0192817	NA
Siah1a	319.944	0.362045	0.170562	0.00562197	0.0641054
Arrdc2	131.066	0.362009	0.233457	0.0139148	0.108953
Txnip	4311.55	0.361925	0.148012	0.00284872	0.0425692
Gm33370	18.2719	0.361625	0.494394	0.032214	0.1753
Ddhd2	641.573	0.361343	0.168973	0.00549509	0.063141
Wrn	541.29	0.361164	0.237939	0.0146394	0.112342
Fhl1	60.4691	0.361153	0.588646	0.026906	0.158649
Cwf19l2	401.16	0.361008	0.211548	0.01138	0.0973152
Rnf180	22.3003	0.360237	0.442105	0.0315093	0.173143
Myb	19.1218	0.3601	0.46698	0.0322991	0.175432
Max	2402.19	0.360013	0.199372	0.00992994	0.0893979
Cd47	1666.15	0.359581	0.277389	0.0193717	0.132118
Gm28187	11.5066	0.359549	0.583797	0.0276329	0.160538
Zhx3	600.642	0.359546	0.269837	0.0185953	0.128937
Gm42528	30.884	0.359502	0.450032	0.0319879	0.174625
Car7	22.2829	0.359384	0.457914	0.0322588	0.175339
Ddr2	3016.6	0.359096	0.24031	0.0154068	0.116505
Zfyve26	509.914	0.358822	0.284534	0.0202975	0.135239
A630012P03Rik	7.32588	0.358411	0.660112	0.0159313	NA
Antxr2	750.936	0.358315	0.238232	0.0153459	0.116364
Slfn8	984.818	0.358271	0.434624	0.0317266	0.173831
Gm44421	9.0655	0.357795	0.543063	0.0315204	0.173143
Sel1l	2166.01	0.357407	0.185982	0.00848376	0.0813429
Cmah	22.4975	0.3574	0.46294	0.0328948	0.176842
Snapc5	112.753	0.357354	0.230291	0.0145976	0.112194
Nrn1	13.6703	0.357171	0.580041	0.0283126	0.162414
Cdyl2	17.5927	0.357146	0.494886	0.0332407	0.177816
Gpr137b	3281.97	0.356969	0.335966	0.0255666	0.154511
Prkar2b	1365.12	0.356609	0.240443	0.0160297	0.119471
Cnot1	5831.6	0.356478	0.202427	0.0110479	0.0954093
Smc6	1888.34	0.356433	0.144982	0.00291983	0.0433301
Rbm47	55.7027	0.355961	0.449356	0.0329002	0.176842
Nceh1	2988.08	0.355927	0.178153	0.00756231	0.075815
Map3k8	101.31	0.355849	0.290193	0.0216737	0.140542
Olfml3	111.797	0.355395	0.402851	0.0308969	0.171411
Mag	26.0667	0.355318	0.43649	0.0326085	0.176074
Zdhhc1	259.592	0.355278	0.296537	0.0224587	0.143343
Pafah2	649.654	0.355176	0.166234	0.0058915	0.0656856
Dnal1	551.194	0.355055	0.192029	0.00980419	0.0887519
Hectd1	3244.23	0.355049	0.277186	0.020568	0.136508
Slc35e2	560.425	0.354804	0.195304	0.0103424	0.0913078
Trim59	34.6818	0.354744	0.351557	0.0274911	0.160024
Il21r	128.359	0.354673	0.447375	0.0331832	0.177727
6330403L08Rik	31.5565	0.354112	0.462541	0.0337412	0.179499
Sestd1	602.688	0.353983	0.161396	0.00533238	0.0617437
Gramd1c	96.1804	0.35385	0.329123	0.0258794	0.155386
Mmp14	4808.11	0.353735	0.197012	0.0108114	0.0939368
Ikzf2	164.029	0.352679	0.365635	0.0291883	0.165477
Fgd3	93.3553	0.352398	0.504964	0.0341937	0.180881
Trim14	134.577	0.352312	0.244672	0.0176498	0.125358
Dyrk1b	332.659	0.352131	0.190554	0.0101413	0.0903335
Gm49338	130.715	0.352006	0.32055	0.0256635	0.154847
Gngt2	141.99	0.351992	0.341455	0.0274819	0.160024
Cyb5b	5932.93	0.351819	0.144203	0.00319137	0.0454724
Vipas39	1300.69	0.351675	0.123318	0.00111071	0.0235589
Ppip5k1	616.833	0.351635	0.229173	0.0158593	0.11879
Inpp4a	215.481	0.35151	0.296821	0.0235727	0.147364
Cds2	4180.98	0.351485	0.239644	0.0172482	0.124058
Slc2a6	334.367	0.351309	0.292112	0.023164	0.146026
Coro2a	123.634	0.351228	0.451629	0.0342535	0.181041
Birc2	525.719	0.35069	0.162785	0.00596482	0.0661133
Pdpr	486.187	0.350391	0.197164	0.0115329	0.0980758
Mthfsd	564.584	0.35039	0.160465	0.00564375	0.0641298
Cmtm4	1747.06	0.349976	0.161097	0.00579617	0.0650574
Kifc3	1390.9	0.349959	0.211358	0.0137881	0.108357
Slc4a5	637.002	0.349939	0.153723	0.0046773	0.0576714
Rnf157	531.908	0.349638	0.195392	0.0114152	0.0973503
Ctcf	2047.5	0.34958	0.148161	0.00391651	0.0514594
Gpsm3	611.161	0.348968	0.188415	0.0104295	0.0918126
9430053O09Rik	62.4294	0.348775	0.318901	0.0264919	0.157318
Pltp	1614.42	0.348368	0.32878	0.0275023	0.160027
Frmd4a	2362.83	0.348231	0.188509	0.0105949	0.0927734
Klhl28	338.327	0.348217	0.264739	0.0211605	0.138712
Nrcam	6123.26	0.348111	0.253946	0.0199363	0.133722
Oca2	3346.21	0.347823	0.277765	0.0227145	0.144464
Tox2	4.0559	0.347651	0.777822	0.00546043	NA
Car4	9.32925	0.347498	0.537937	0.0336916	0.179362
Nfkbia	567.198	0.347459	0.288999	0.0240033	0.148722
Tmppe	228.269	0.347382	0.327968	0.027738	0.160962
Gm12592	20.6059	0.347239	0.462832	0.0355983	0.184334
C6	9.36762	0.346636	0.568469	0.0308808	0.171385
Mr1	599.895	0.346152	0.244193	0.0193037	0.131834
Ak1	782.491	0.346058	0.208244	0.0142724	0.110466
Snx19	1131.62	0.345928	0.154656	0.00529437	0.0614558
Ifng	15.8065	0.345917	0.509965	0.0355255	0.1841
Slc12a6	472.8	0.345663	0.199025	0.0128958	0.104124
Cdkl2	496.479	0.345212	0.198128	0.0128546	0.103952
Alox5ap	227.977	0.344902	0.306334	0.0265276	0.157405
Lonp2	2168.61	0.344446	0.127406	0.00177366	0.0314928
Runx3	61.3924	0.344401	0.462311	0.0363812	0.187131
Atp1b1	18.6591	0.344376	0.579959	0.0296023	0.167068
Madd	3489.44	0.343789	0.168089	0.00789885	0.0780391
Prkacb	2406.26	0.343731	0.195778	0.0128109	0.103717
Carns1	93.404	0.343556	0.310846	0.027392	0.160024
Zfp619	62.8856	0.343189	0.306094	0.0270561	0.15919
Zfp36l2	743.063	0.343183	0.235259	0.0189983	0.130341
Dip2a	1224.22	0.34318	0.19932	0.013543	0.107085
Fbxo33	705.336	0.343005	0.156624	0.00600456	0.0663757
Tbc1d9b	2939.71	0.34288	0.219243	0.0167964	0.122595
Csnk2a2	1593.25	0.342696	0.203541	0.0143684	0.110934
Ttbk1	172.583	0.342663	0.358094	0.0317466	0.173877
Dst	6849.3	0.342568	0.369822	0.0326507	0.176131
Il27	12.761	0.342214	0.616928	0.023397	0.146774
Slco2a1	130.748	0.341976	0.488299	0.0370405	0.189273
Rnpep	1296.95	0.341908	0.203274	0.0145265	0.111812
Aldh1l1	3209.97	0.341638	0.211791	0.0159873	0.119214
Gpt2	470.668	0.341622	0.207038	0.0152241	0.115706
Txk	17.6542	0.341544	0.548969	0.0337729	0.179604
Il2rb	340.708	0.341403	0.586935	0.028787	0.164007
Ephb4	333.646	0.341369	0.213872	0.0163907	0.120901
Retnla	24.0587	0.341222	0.466213	0.0373224	0.190067
Dicer1	1221.93	0.341191	0.238793	0.020074	0.134356
Gpr141b	6.13351	0.341163	0.627885	0.0212751	NA
Dennd4b	483.681	0.34107	0.235084	0.0196051	0.132979
Kif5a	9.03544	0.341012	0.576379	0.03045	0.16978
Nek6	1249.98	0.340957	0.189688	0.0123989	0.101808
Tnni3	4.23978	0.340843	0.779089	0.00538365	NA
Tnfsf12	89.9271	0.340453	0.292106	0.0265602	0.157474
Zfp445	1935.74	0.340224	0.187383	0.01215	0.100659
Arid4a	656.453	0.340092	0.275504	0.024905	0.152166
Nmi	1279.84	0.340067	0.179217	0.0106622	0.0931734
Npc2	7965.78	0.340037	0.153429	0.005857	0.0655443
Zfp456	9.66721	0.339938	0.597488	0.0270744	0.159203
Bicdl1	59.2068	0.339597	0.299137	0.0275607	0.160243
Cxcl9	2144.71	0.33949	0.531078	0.0357287	0.184707
Gpr135	75.5907	0.339415	0.323335	0.0299246	0.168192
Zcchc18	5.392	0.339363	0.621583	0.0224942	NA
Gm31718	14.1768	0.338813	0.471495	0.0380261	0.192541
Pdk2	379.752	0.338342	0.229375	0.0196308	0.132979
Tcrg-C2	18.1841	0.338113	0.605531	0.0256457	0.154811
Mrgprb1	25.5988	0.337925	0.7081	0.00932477	0.0861723
Treml2	72.9207	0.337692	0.45902	0.0382811	0.19318
BC067074	29.3365	0.337654	0.394352	0.0358897	0.185348
Gpr31b	7.62821	0.337555	0.604906	0.0257799	NA
Ptpn1	1543.1	0.336894	0.171537	0.00983333	0.0888958
Igkv14-111	5.05204	0.336309	0.790026	0.00500441	NA
E130307A14Rik	89.0431	0.336268	0.290908	0.0278611	0.16124
Adck1	637.829	0.336025	0.157028	0.00711925	0.0736042
Kctd6	103.084	0.335963	0.265125	0.025103	0.153009
Wdr44	218.372	0.33592	0.258142	0.0242735	0.149647
C5ar1	151.926	0.335699	0.388156	0.0361805	0.186465
A230065N10Rik	17.0918	0.335637	0.475308	0.0389149	0.194933
Wdr83	320.128	0.335582	0.198552	0.0153917	0.116468
Smyd1	10.0513	0.335511	0.640711	0.018628	0.129039
Myot	8.57013	0.335417	0.89051	0.00294226	0.043491
Gm6264	57.6266	0.334894	0.543586	0.0354465	0.184008
Lilrb4a	114.074	0.334668	0.410477	0.0377561	0.191691
Grn	10357.5	0.33462	0.32044	0.0313319	0.172803
Itm2a	15.7988	0.334149	0.478585	0.0393047	0.196236
Cadm3	5.51025	0.333755	0.615844	0.0236268	NA
Synj2bp	949.949	0.333536	0.164206	0.00900552	0.0843172
Dpp4	46.7995	0.333455	0.389327	0.0370286	0.189273
Oplah	140.774	0.333289	0.271256	0.0267556	0.158267
Dnajb14	591.149	0.333112	0.267727	0.0264063	0.157182
Dhx38	1134.76	0.332914	0.223832	0.0205195	0.136355
Lilr4b	390.48	0.331888	0.392743	0.03778	0.191747
Dmxl2	7172.4	0.331764	0.169572	0.0105054	0.0924251
Sfi1	599.258	0.331641	0.1616	0.00882027	0.0831679
Gm32834	8.23667	0.331617	0.564516	0.0332478	0.177816
Pdgfb	264.176	0.331602	0.305981	0.0310586	0.172181
Maml2	537.268	0.331522	0.305881	0.0310783	0.172205
Nrp2	3392.32	0.331517	0.265859	0.0267573	0.158267
Klk1b27	6.26654	0.331482	0.687633	0.0111937	NA
Ccdc15	168.909	0.331473	0.199547	0.0167566	0.122595
Tpm3-rs7	244.687	0.331052	0.306631	0.0313252	0.172803
Zfp90	270.534	0.330583	0.210501	0.0190489	0.130569
Gm44250	640.509	0.330549	0.288271	0.0296411	0.167161
Ctso	761.907	0.330526	0.322143	0.0329812	0.177023
Mapkap1	1097.68	0.330402	0.135066	0.00382732	0.0508476
Actr2	5173.65	0.330145	0.14085	0.00486538	0.0588524
H2-Q7	277.325	0.330019	0.440599	0.0403823	0.19974
Crebrf	796.553	0.329831	0.193943	0.016143	0.119713
Plekhb2	3318.42	0.329565	0.196174	0.0166687	0.122151
Gca	253.965	0.329446	0.252185	0.0258004	0.155227
Cracr2a	26.491	0.329441	0.483784	0.0405449	0.200269
AC134576.3	4.20284	0.329257	0.708404	0.00912345	NA
Itm2b	13016.7	0.329187	0.22876	0.0225547	0.14365
Lamp1	12674.4	0.328701	0.132335	0.00354719	0.0485613
Ciapin1	1874.7	0.328604	0.17793	0.0130837	0.104963
D16Ertd472e	35.1197	0.328302	0.503847	0.0400541	0.198722
Angel1	247.088	0.328256	0.198379	0.0175064	0.125136
Hvcn1	1025.83	0.328228	0.197124	0.0172645	0.124075
Fbxw17	276.244	0.327898	0.194287	0.0167895	0.122595
Git2	666.636	0.327625	0.182107	0.0142678	0.110466
Rasgrf2	7.82505	0.327596	0.586082	0.0298515	0.168032
Gabpa	920.756	0.327364	0.148919	0.00685821	0.0718321
Ptpn21	908.588	0.327159	0.24828	0.0261273	0.156202
Tnnt3	158.734	0.327108	0.818396	0.00421706	0.053671
Gm6088	108.974	0.326949	0.232532	0.0239373	0.14855
Arid1b	1111.33	0.326949	0.243274	0.0255135	0.154265
Ptpn7	155.496	0.326666	0.375903	0.0386508	0.194352
Rin3	697.808	0.326623	0.264988	0.0284778	0.163101
Pcolce2	12.1014	0.326509	0.535968	0.037801	0.191789
Rp2	680.52	0.326358	0.148052	0.00683384	0.0717696
Tmem189	3421.75	0.326221	0.116595	0.00159512	0.0294655
Tmx4	1576.88	0.325931	0.206463	0.0198368	0.133412
Gm8369	12.6073	0.325925	0.563425	0.0340998	0.180575
Capn3	38.209	0.325799	0.382236	0.0393768	0.1964
Cenpj	464.446	0.325752	0.239708	0.0254515	0.154063
Serpinb9	983.405	0.325648	0.304502	0.033179	0.177727
Pcdhb11	68.5269	0.325562	0.404061	0.0406545	0.200575
Atp1a3	1666.92	0.325439	0.25277	0.0273827	0.160024
St3gal4	2327.02	0.325318	0.220245	0.022544	0.14365
Tnip3	25.1818	0.325117	0.417389	0.0413832	0.202243
Naip2	240.239	0.32506	0.387518	0.0399694	0.19863
D130020L05Rik	46.2559	0.324859	0.318375	0.0348118	0.182628
Dennd2d	176.631	0.32485	0.341523	0.0368233	0.188806
Strc	8.05668	0.324797	0.616045	0.0234782	0.147175
Pde7a	594.612	0.324683	0.159201	0.00967279	0.0881468
Leprotl1	1033.25	0.324594	0.165655	0.0112314	0.0966053
Sox5	157.41	0.324532	0.222944	0.0232876	0.146393
Npas3	95.7569	0.324499	0.323399	0.0354108	0.183886
Stat1	8310.42	0.324479	0.334828	0.0364135	0.187216
Eya4	262.476	0.324419	0.225585	0.0237684	0.147993
Fhod1	463.939	0.32437	0.19317	0.0176505	0.125358
Slc8b1	232.277	0.324361	0.277802	0.0308678	0.171376
Pigz	12.4678	0.323792	0.560233	0.034883	0.182704
Arel1	1805.6	0.323791	0.253785	0.0281589	0.161779
Serpinb6b	152.824	0.323633	0.363345	0.0389618	0.194933
Epb41	2473.05	0.323601	0.171933	0.0129886	0.104592
Asap2	288.253	0.323352	0.227849	0.0245384	0.150908
Mcur1	745.817	0.323226	0.194639	0.0183362	0.127902
Trp53inp2	3569.62	0.32301	0.202179	0.0199885	0.133892
Dnaaf3	18.7838	0.32286	0.434606	0.0426985	0.205725
C130050O18Rik	17.7876	0.322857	0.530255	0.0391563	0.195755
Grin1	36.7996	0.322696	0.331125	0.0368089	0.188806
Synj1	829.615	0.322657	0.213098	0.0222374	0.142877
Klra4	9.7317	0.322638	0.560096	0.0350493	0.182704
Wdr60	265.649	0.322483	0.228303	0.0249439	0.152342
Bbs2	423.781	0.322246	0.18987	0.0176023	0.125358
B4galt5	2273.17	0.322044	0.187248	0.017069	0.123539
Trpv2	961.017	0.321953	0.226392	0.0248345	0.151921
Gm12052	5.91844	0.321215	0.593353	0.0285878	NA
Gm27029	6.25993	0.32115	0.621844	0.0220753	NA
Cep162	454.095	0.320868	0.187873	0.0175887	0.125358
Setd6	361.958	0.320584	0.166659	0.0124585	0.102056
Myo9b	1513.2	0.320478	0.219062	0.0241416	0.149229
Brd7	2018.3	0.320219	0.142573	0.00660031	0.070468
Clasp2	1447.27	0.320059	0.196452	0.0198008	0.133412
Srgn	421.133	0.320034	0.333959	0.0381343	0.192763
Lpl	768.085	0.319171	0.411768	0.0433775	0.207466
Paox	115.259	0.319005	0.224929	0.0257447	0.15515
Ier5	346.598	0.318498	0.202508	0.0216682	0.140542
Zfp704	1076.45	0.318445	0.286447	0.0342601	0.181041
Nbeal1	1008.26	0.31841	0.255959	0.0306397	0.170381
Gm44751	30.9139	0.318159	0.484531	0.0438261	0.208391
Ifnar1	1225.57	0.317989	0.166597	0.0131198	0.105029
Acss1	534.247	0.317887	0.230497	0.027128	0.159295
Traf3ip1	210.691	0.317827	0.226222	0.0264404	0.157213
Gbgt1	187.087	0.317787	0.215773	0.0245894	0.15116
Ucp2	8481.3	0.317684	0.188799	0.0188662	0.12985
Man1a	238.787	0.317658	0.286732	0.0346272	0.18202
Ighg3	17.0088	0.317465	0.797269	0.00473107	0.0580484
Sdr39u1	11.4646	0.317442	0.50343	0.042916	0.206112
Ksr2	48.9303	0.317336	0.413672	0.0441514	0.209091
Ptgfrn	83.5159	0.317198	0.400436	0.0436754	0.207898
Gm10067	80.7023	0.317057	0.37827	0.0425673	0.205376
Rab5b	3525.43	0.317008	0.221732	0.0259927	0.155646
Casp9	736.001	0.316813	0.141786	0.00697015	0.0725418
Setd7	2263.02	0.316597	0.242232	0.0294927	0.1667
Creg2	11.1363	0.316415	0.541708	0.0388871	0.194933
Plekhm3	371.806	0.315596	0.281448	0.0349424	0.182704
Zfp326	660.98	0.315388	0.155722	0.0108481	0.094063
Setx	1811.17	0.315301	0.198978	0.0220975	0.142564
Gmip	330.396	0.315269	0.251922	0.0314458	0.172956
Crybg3	276.952	0.315203	0.233025	0.0286651	0.163499
Pou2af1	11.2616	0.31518	0.709128	0.00880696	0.0831591
4930599N23Rik	41.2665	0.314846	0.343776	0.0411182	0.201407
Limd2	678.133	0.314513	0.175071	0.0164075	0.12091
Ids	1395.82	0.314429	0.183523	0.018674	0.129119
Igkv3-2	58.4433	0.314063	0.898602	0.00279844	0.0421621
Wdr81	629.296	0.313987	0.243713	0.0308427	0.171363
Gprasp1	200.198	0.313924	0.242715	0.030723	0.170762
Ift80	553.293	0.313802	0.198428	0.0225492	0.14365
Scn4b	5.57455	0.313658	0.824261	0.00405335	NA
Tifa	209.537	0.313646	0.260744	0.0333347	0.178157
Scarf2	1833.46	0.313626	0.25914	0.0331365	0.177713
Qprt	5.97872	0.313601	0.574905	0.0330309	NA
Ninl	380.901	0.313148	0.201725	0.0235547	0.147364
Hmcn1	926.885	0.313072	0.272052	0.0349875	0.182704
Nipsnap2	1836.29	0.312772	0.2047	0.0243641	0.15002
Rwdd3	98.5885	0.3126	0.250392	0.0324197	0.175642
Atxn1l	1296.34	0.312247	0.257212	0.0335065	0.178855
Wwp2	1340.23	0.312227	0.14576	0.00882738	0.0831679
Nexn	353.925	0.312191	0.236037	0.0304664	0.16978
Fut8	657.825	0.312107	0.138534	0.00696205	0.0725077
Tspoap1	5.59419	0.311827	0.602611	0.0264213	NA
Mras	616.537	0.311804	0.22015	0.027898	0.16131
Gm10505	11.6559	0.311525	0.603201	0.0262678	0.156617
Inpp5k	592.414	0.311516	0.16077	0.0132563	0.105839
Tgtp2	5707.66	0.311499	0.361424	0.0438526	0.208408
Lix1l	1767.85	0.311488	0.17329	0.0168865	0.122988
Rab8b	1838.64	0.311284	0.153252	0.0111336	0.0959839
Miga2	1049.8	0.310835	0.159066	0.0129428	0.104424
Acox3	572.979	0.310696	0.227717	0.0297544	0.167611
Mycl	14.0131	0.310207	0.543646	0.0396113	0.197308
Il10rb	1800.28	0.31013	0.234969	0.031229	0.172697
Stra6l	14.2776	0.309962	0.497635	0.0454353	0.212569
Zbtb5	622.032	0.309711	0.141829	0.00825795	0.0801394
Marf1	1052.03	0.309669	0.170931	0.0167999	0.122595
Mcl1	4926.38	0.30953	0.129623	0.00521369	0.0610231
Wwc2	1256.49	0.309362	0.238892	0.0322082	0.1753
Tmem104	774.72	0.309299	0.251254	0.0340615	0.180524
Itfg1	3031.57	0.309225	0.12853	0.00500724	0.0596342
Vps13c	1433.91	0.308734	0.270513	0.0368153	0.188806
Dtd2	286.414	0.308479	0.21135	0.02762	0.160525
Btg2	263.452	0.308401	0.384785	0.0465888	0.216282
Rtp4	2209.87	0.307937	0.191019	0.0230649	0.145664
Cdk13	1160.32	0.307752	0.178325	0.0196297	0.132979
Pik3r3	8939.97	0.307515	0.222241	0.0302221	0.168853
Smpd1	6511.79	0.30733	0.194063	0.0241013	0.149169
Dlat	2384.28	0.307174	0.126982	0.00492726	0.0591097
Washc4	1538.04	0.307139	0.19014	0.0231584	0.146026
G530011O06Rik	78.3419	0.307138	0.434597	0.0485912	0.221155
Aldh6a1	708.938	0.307079	0.180739	0.0205782	0.136508
Klf1	10.2734	0.307022	0.530679	0.0423078	0.204499
Svil	509.911	0.306903	0.208914	0.0278049	0.161099
Shox2	295.153	0.306886	0.258727	0.0362269	0.186545
Scp2	1297.4	0.306669	0.135937	0.00722575	0.0740221
Pfkfb2	384.716	0.306619	0.172538	0.018317	0.127828
Nek9	3576.7	0.306477	0.180793	0.0208235	0.137221
Rab11fip3	509.804	0.306452	0.243971	0.0343696	0.181301
Tmem175	280.554	0.30631	0.178212	0.0201318	0.134672
Rnf115	1256.68	0.306299	0.167511	0.0168775	0.122982
Slc25a35	371.904	0.305999	0.2293	0.0322166	0.1753
Gm11427	251.7	0.305856	0.217893	0.0301599	0.168849
Cd55	37.5993	0.305844	0.456362	0.0489005	0.221936
Derl3	8.31111	0.305641	0.608751	0.0246716	0.151312
Dennd1b	907.75	0.305635	0.181594	0.0213825	0.139428
Tmem140	3411.38	0.305564	0.300759	0.0416159	0.202918
Ppp2r5e	1297.38	0.305542	0.182316	0.0216285	0.140431
Lrrc8b	894.085	0.305459	0.224525	0.0316187	0.173493
Prrt3	69.6703	0.305278	0.297826	0.0414661	0.20245
Pigb	388.33	0.30466	0.185967	0.023031	0.145573
Rapgef2	1650.11	0.304611	0.221453	0.0314491	0.172956
Ano10	993.449	0.304444	0.180172	0.0214322	0.139579
Cd38	138.088	0.304317	0.32072	0.0440566	0.208917
Itga7	50.869	0.304052	0.375516	0.0480556	0.219762
Tef	2040.87	0.303868	0.208172	0.0290395	0.165008
Efna5	218.929	0.303842	0.242689	0.0354629	0.18403
Lmod2	6.15281	0.303472	0.658667	0.0139988	NA
Zfp866	273.479	0.303446	0.207487	0.0290829	0.165059
Atad2b	677.082	0.303059	0.196832	0.026673	0.157955
Nf2	2830.08	0.302951	0.148416	0.0117398	0.099161
Slc45a3	117.939	0.302919	0.315733	0.0443088	0.209386
Xrn1	807.181	0.302805	0.237929	0.03524	0.183273
Yipf6	1260.21	0.302622	0.195233	0.0264534	0.157213
Slc39a10	1189.83	0.30241	0.204248	0.0288173	0.164055
Olfr111	3.50525	0.302075	0.703766	0.0089923	NA
Plxnc1	3712.18	0.302032	0.200659	0.028119	0.161689
Esyt1	1028.05	0.30145	0.199178	0.0280183	0.161652
Zer1	626.871	0.301428	0.201966	0.0287292	0.163802
Rims2	219.119	0.301398	0.392897	0.0500893	0.224594
Il17d	41.5015	0.30132	0.342242	0.0472362	0.217646
Pdcd4	922.556	0.301189	0.183081	0.0236411	0.147565
Prkaa2	534.509	0.301119	0.173277	0.0205863	0.136508
Fign	144.764	0.301072	0.265411	0.0400039	0.198722
Ccser2	1765.43	0.30099	0.175872	0.0214754	0.139709
Zc3h18	1285.76	0.300968	0.14361	0.0106826	0.0932744
Dnmt3a	2011.1	0.30096	0.211862	0.0312668	0.172697
Ecm2	50.0332	0.300933	0.383244	0.0498918	0.224289
Clcn7	1758.76	0.300834	0.193819	0.0268905	0.158649
Tnrc18	1591.13	0.300672	0.314342	0.0453138	0.212331
Ylpm1	1199.66	0.300641	0.272691	0.0411051	0.201407
Ankrd11	3627.49	0.300615	0.25545	0.0389521	0.194933
Vsig1	25.9499	0.300346	0.389366	0.0504334	0.225621
Slc30a7	1043.71	0.300182	0.181509	0.0235892	0.147364
Cd200r1	90.9469	0.300018	0.351068	0.0484953	0.22093
Kif3c	823.297	0.299812	0.197072	0.0282448	0.162086
Akap13	1002.15	0.299608	0.32479	0.0467428	0.216809
Irgm1	11370.3	0.299434	0.349813	0.0486997	0.221342
App	5238.86	0.299203	0.325518	0.0470085	0.217289
Exoc3l4	608.39	0.299112	0.265331	0.0410251	0.201407
Cx3cr1	61.2838	0.299034	0.377566	0.0505206	0.225742
Abcd4	269.146	0.298827	0.187857	0.0261166	0.1562
Gm8493	6.60841	0.298751	0.682891	0.0107848	NA
Wars	2218.14	0.298689	0.134151	0.00820955	0.0799034
Hltf	1028.81	0.298655	0.127855	0.00639464	0.0689409
Coro6	150.285	0.298488	0.270929	0.042035	0.204158
Mylpf	144.661	0.298342	0.573191	0.0342359	0.18104
Dnajc3	3292.52	0.298295	0.176803	0.0228871	0.145152
Zfp821	240.572	0.29791	0.186176	0.0260323	0.15582
Cadm1	8616.43	0.297816	0.268234	0.042074	0.204158
Xdh	1187.5	0.297252	0.508494	0.0478082	0.219098
Fcrla	14.3815	0.296949	0.483645	0.0506306	0.226099
Robo1	1314.32	0.296947	0.283734	0.0443009	0.209386
Togaram1	926.156	0.296704	0.19561	0.0293573	0.166122
Gm26660	27.1249	0.296575	0.368163	0.0512381	0.227253
Tnfsf10	314.885	0.296552	0.381116	0.0518873	0.228785
Xlr	33.5765	0.296334	0.413381	0.0529781	0.231085
Ccdc85c	860.867	0.295583	0.212551	0.0341938	0.180881
Rasgrp4	28.369	0.29557	0.351318	0.0507512	0.226306
Gm16201	14.2952	0.295188	0.459404	0.0528539	0.230878
Scarb2	2755.22	0.29515	0.170202	0.0219388	0.142016
Stambpl1	25.6365	0.294623	0.399302	0.0534772	0.232471
Golga4	2518.62	0.294579	0.300844	0.0472996	0.217697
Gm30238	157.863	0.294511	0.220497	0.0364825	0.187507
Gm26684	76.8238	0.29443	0.290524	0.0463799	0.215912
Gnao1	1113.06	0.294313	0.277349	0.0450534	0.211441
Mindy2	3415.78	0.294263	0.17886	0.0253532	0.15382
H2-K2	492.469	0.294252	0.375693	0.0527784	0.230819
Irf2bp2	1386.16	0.294249	0.222733	0.0370773	0.189332
Mycbp2	1926.07	0.294083	0.319208	0.0491823	0.22261
Stk32c	11.536	0.293951	0.512131	0.0481442	0.2201
Relb	262.316	0.293859	0.266267	0.0440201	0.20881
Ticam2	34.9288	0.293857	0.453418	0.0536412	0.232706
Cdc14b	287.374	0.293856	0.21114	0.0348057	0.182628
mt-Rnr1	5206.07	0.293609	0.243014	0.040984	0.201407
Slc52a3	8.03696	0.293538	0.539302	0.0431243	0.206762
Pbx3	848.597	0.293193	0.176931	0.0251798	0.153346
AI467606	92.7145	0.293049	0.307692	0.0487645	0.22152
Pxn	1346.05	0.292576	0.206252	0.0343283	0.181274
Gcc2	1316.62	0.292523	0.155934	0.0176143	0.125358
Tns4	57.3747	0.292177	0.282287	0.0467945	0.216834
Tgm2	866.583	0.291821	0.402233	0.054901	0.235863
Klra9	4.76027	0.291779	0.664331	0.0127307	NA
Fbln5	2662.4	0.291712	0.181539	0.0274748	0.160024
Azi2	1631.42	0.291621	0.146749	0.0143588	0.110926
Arfgef2	1838.7	0.291234	0.21699	0.0375901	0.191228
Ifi202b	232.336	0.290909	0.346963	0.0529279	0.231
Arl11	360.659	0.290853	0.185036	0.0290808	0.165059
Nedd4l	2559.72	0.290707	0.178513	0.0269109	0.158649
Elovl7	958.353	0.290706	0.204248	0.034853	0.182696
Ano1	62.3459	0.29028	0.258481	0.0451093	0.211571
Negr1	319.466	0.290263	0.396734	0.0555412	0.237353
Blcap	1012.74	0.290069	0.160964	0.0205291	0.136358
Klf7	531.541	0.290043	0.302115	0.0499564	0.224289
Rasl10b	27.848	0.289972	0.406375	0.0558793	0.238205
Abhd4	2575.42	0.289967	0.157268	0.0190897	0.130729
Scn1b	846.828	0.289932	0.25037	0.0442142	0.209194
Tnxb	134.152	0.289787	0.389008	0.0555618	0.237353
Klf3	892.523	0.289353	0.168002	0.0236153	0.147465
Tmco3	1035.88	0.289297	0.24874	0.0443602	0.209542
Padi2	2183.27	0.289287	0.178715	0.0276797	0.160748
Psen1	1870.42	0.289265	0.183879	0.0295045	0.166704
Serpinb8	151.638	0.28914	0.380429	0.0555946	0.237353
Cyb561a3	388.935	0.289033	0.174837	0.0263802	0.157089
Prrg1	82.6809	0.289012	0.268461	0.0470969	0.217497
Slc33a1	780.54	0.288937	0.152936	0.0177205	0.12571
Hmbox1	919.893	0.2889	0.234329	0.0423278	0.20453
Selp	11.8467	0.288876	0.553014	0.0403192	0.19951
Itih5	34.3992	0.288703	0.421855	0.0565789	0.239934
Cdkl3	289.867	0.288649	0.164034	0.0223515	0.143084
Ccdc155	20.9591	0.288643	0.483291	0.053497	0.232471
Dpp8	1947.07	0.288559	0.142108	0.0134833	0.106856
Ankrd36	8.15442	0.288522	0.540397	0.0436246	0.207854
Dyrk2	1006.64	0.288307	0.210003	0.0376834	0.191516
Crocc2	6.35891	0.288288	0.523369	0.0474768	NA
Gm35028	12.2094	0.288051	0.596747	0.0272073	0.159295
Disp1	498.983	0.28803	0.17225	0.0258783	0.155386
Spint2	22.7154	0.28803	0.487333	0.0532572	0.231898
Phka1	495.584	0.287996	0.187849	0.0315116	0.173143
Ifit1bl1	107.98	0.287986	0.406967	0.056866	0.24023
Top2b	2692.01	0.287877	0.187424	0.0314345	0.172956
Aldh3a2	1186.81	0.2878	0.127262	0.00820868	0.0799034
Slc41a3	548.321	0.287703	0.24704	0.0450784	0.211493
Gm43335	16.2649	0.287539	0.482126	0.0540067	0.233874
Mapk9	1570.36	0.287421	0.186491	0.0313675	0.172873
Stoml1	347.565	0.287363	0.208468	0.037862	0.192034
Grk2	1961.58	0.287314	0.152461	0.018123	0.127246
Secisbp2l	2332.22	0.287074	0.142385	0.0140446	0.109557
Dse	691.405	0.286953	0.154364	0.019058	0.130571
Ppp3ca	1196.64	0.286949	0.227544	0.0422876	0.204499
Aldh1b1	76.9157	0.2866	0.364125	0.0562409	0.239159
Ppp1r12b	661.56	0.286579	0.288872	0.0507457	0.226306
Ttc8	395.069	0.286496	0.173964	0.0272904	0.159598
Gch1	528.401	0.286488	0.288595	0.0507738	0.226306
Tmem14a	232.309	0.286016	0.198617	0.0359875	0.185661
Afg1l	339.486	0.285585	0.185054	0.0318748	0.174135
Tecr	2503.98	0.285566	0.177219	0.0290165	0.16494
Gm11127	23.2751	0.285346	0.493148	0.0534013	0.232324
Phlpp2	470.93	0.284914	0.204898	0.0384081	0.193561
Ikbke	794.543	0.284804	0.14818	0.0172285	0.124035
Itgae	32.157	0.284747	0.379858	0.0579074	0.242176
Atp8a1	299.908	0.28468	0.332477	0.0554704	0.23727
Grb2	1714.83	0.284131	0.137882	0.0130999	0.105011
Rc3h2	1283.26	0.284102	0.198851	0.0371957	0.18968
Gna12	1539.3	0.283831	0.17264	0.0281126	0.161689
Txndc16	1225.67	0.283749	0.176223	0.0295854	0.167035
Cc2d1a	772.884	0.283573	0.190961	0.0350373	0.182704
Slc7a7	236.914	0.283423	0.225402	0.0440902	0.208945
Npr2	1049.68	0.283411	0.238644	0.0464762	0.216118
Ccnt2	905.839	0.283166	0.157954	0.0221668	0.142685
Irgm2	7892.31	0.28311	0.347675	0.057338	0.240666
Eef2k	643.758	0.282752	0.201376	0.0387579	0.194671
Grhl3	98.6335	0.282655	0.239273	0.0470687	0.217497
Ppt1	1675.54	0.282566	0.148855	0.0183569	0.127965
Arhgap27os3	5.43616	0.282467	0.643924	0.0154105	NA
Plekho2	1137.49	0.282269	0.21424	0.0424228	0.204791
Cdkn2a	5.65702	0.282199	0.584939	0.0306275	NA
Nsd1	561.911	0.282084	0.249454	0.0489808	0.2221
Aplp2	11808.1	0.282052	0.166709	0.0265271	0.157405
Tusc1	10.337	0.282007	0.570007	0.0355218	0.1841
Gm15448	11.5217	0.282006	0.540935	0.0443745	0.209542
Tmem80	189.008	0.281864	0.201122	0.0392395	0.196106
Lpgat1	859.05	0.281842	0.235525	0.0469782	0.217216
Mvb12b	2063.99	0.281807	0.157471	0.0225498	0.14365
Ttc7	565.244	0.281656	0.189095	0.0355414	0.184119
Nudt3	2368.23	0.281581	0.149135	0.0188635	0.12985
Ktn1	3516.16	0.281454	0.206398	0.0409732	0.201407
Sppl3	693.787	0.281235	0.185206	0.0344073	0.181332
Ryr1	116.905	0.281089	0.442867	0.0596276	0.246555
Sh3pxd2b	3325.57	0.281042	0.211939	0.042664	0.205625
Epsti1	1067	0.280943	0.323543	0.0570852	0.24023
Fbrsl1	396.313	0.280825	0.209223	0.0421215	0.204222
Pank3	1753.57	0.280646	0.151308	0.0202328	0.135031
Ankrd13a	1064.59	0.280641	0.162621	0.0254159	0.15393
Ube3a	2484.22	0.280566	0.165156	0.0265869	0.15757
Cep128	351.109	0.280564	0.206034	0.0414484	0.20243
Trafd1	1871.86	0.280486	0.307744	0.0561755	0.239159
Slc22a18	294.254	0.280395	0.283905	0.0541181	0.234288
Cdk15	1032.07	0.280392	0.203513	0.0408616	0.201332
Mmp19	94.4374	0.280205	0.236689	0.0482632	0.220309
Klra8	6.5773	0.280121	0.542884	0.0440559	NA
Srr	430.596	0.280115	0.194333	0.0382471	0.193074
Cnst	815.467	0.279897	0.20745	0.0422644	0.204499
Rnf122	90.6006	0.279793	0.2808	0.0542016	0.234398
Cfap70	21.744	0.279709	0.433294	0.0606782	0.248301
Nfia	798.246	0.279582	0.185852	0.0356321	0.184334
Lrrc49	344.045	0.27954	0.178736	0.0329165	0.176866
Arhgap6	68.0035	0.279532	0.305178	0.0565713	0.239934
Wdr7	886.747	0.279446	0.172042	0.0301875	0.168849
Rbm6	857.814	0.279299	0.178543	0.032978	0.177023
Abca9	40.2039	0.279145	0.364346	0.0604755	0.247962
Gnb4	1289.1	0.279109	0.162468	0.0260983	0.156153
Bco2	68.3656	0.278891	0.257321	0.052158	0.229456
Pdlim4	37.2094	0.278664	0.362088	0.0606637	0.248301
Ly6d	7.09395	0.27866	0.539548	0.0451908	NA
Cdc42bpa	900.471	0.278603	0.241321	0.0500992	0.224594
B3gnt8	19.3822	0.278594	0.378442	0.0612911	0.249585
Axin2	593.047	0.278582	0.255851	0.0521791	0.229465
Pkd1l2	4.66311	0.278522	0.568797	0.0359247	NA
H2-Aa	8771.99	0.278446	0.559765	0.0389466	0.194933
Gm13012	87.4888	0.278433	0.320861	0.0584563	0.243455
Atxn3	694.212	0.278378	0.15867	0.024686	0.15132
Cemip	70.2951	0.278175	0.328681	0.0591487	0.245126
Cxcl14	60.4688	0.278082	0.344564	0.0601588	0.247389
Gpatch2	521.991	0.277935	0.173755	0.0317674	0.173927
Stac3	12.606	0.277911	0.431449	0.061626	0.250356
Abhd16a	1558.25	0.277593	0.17055	0.0305584	0.170162
Daglb	493.425	0.277574	0.156875	0.0242155	0.149535
Gm13703	7.49568	0.277564	0.540683	0.0449957	NA
Gpr68	53.4834	0.27754	0.41195	0.062245	0.251899
Ccdc190	8.23734	0.277406	0.507613	0.0533015	0.231957
Sh3bgrl3	1375.72	0.277365	0.12718	0.0105784	0.0927734
Galnt7	525.245	0.277233	0.182087	0.0356262	0.184334
Bcl2	888.127	0.277179	0.187155	0.0376013	0.191228
Junb	791.195	0.276793	0.286686	0.056754	0.24023
Ccdc71l	268.718	0.276682	0.178393	0.0344631	0.181496
Il18	483.122	0.276503	0.1873	0.038085	0.192763
G3bp2	2945.27	0.276497	0.159874	0.0261828	0.156347
Sh2d3c	136.209	0.276412	0.199141	0.0421891	0.204452
Hopx	27.416	0.276386	0.390218	0.0628104	0.253565
Ulk2	889.596	0.276316	0.233328	0.0503602	0.225428
Dck	849.891	0.276137	0.144392	0.018778	0.12948
Pygb	2841.73	0.276098	0.185457	0.0376479	0.1914
H2-Q10	176.71	0.276064	0.365057	0.0623326	0.252185
Pias1	701.918	0.275924	0.171727	0.0320295	0.174789
Ssh1	387.118	0.275197	0.232957	0.0510893	0.226865
Sema4b	983.202	0.275061	0.224147	0.0495084	0.22348
Lnpep	2327.71	0.274993	0.270756	0.0563989	0.239536
2510002D24Rik	8.83138	0.27496	0.491304	0.0570899	0.24023
Kcna3	8.58002	0.274916	0.559046	0.0392923	0.196236
Plxdc1	39.5957	0.274883	0.317728	0.0605208	0.247962
Gvin1	23.9762	0.274479	0.474733	0.0597379	0.246671
Nsg2	4.04611	0.274283	0.582486	0.03106	NA
Akt1	14536.9	0.274217	0.121891	0.00922535	0.0856282
Pikfyve	2503.96	0.274169	0.249106	0.054355	0.234705
Nlrp1c-ps	7.46324	0.274096	0.553905	0.0410776	NA
Atl3	2226.55	0.274059	0.149363	0.0221292	0.142634
Vps41	1878.55	0.273857	0.139162	0.0170953	0.12361
H2-DMa	896.592	0.273743	0.522995	0.0505548	0.225827
Nod1	818.456	0.273574	0.309311	0.0607898	0.24842
Mon1b	646.407	0.273242	0.152904	0.024318	0.149798
Pip4k2a	729.386	0.273238	0.142459	0.0189781	0.130322
Gm10644	24.3255	0.273195	0.355628	0.0637233	0.255415
Ighv1-64	44.314	0.272993	0.868374	0.00308095	0.0445651
Idnk	534.204	0.272912	0.183159	0.0388031	0.194768
Lhfp	203.432	0.272855	0.410223	0.0648096	0.257619
Fbxo11	1180.17	0.272817	0.197051	0.043993	0.208748
Xkrx	6.43406	0.2728	0.534198	0.0475406	NA
Sort1	10125.8	0.272587	0.207091	0.0472101	0.217646
Rnf166	588.62	0.27256	0.190244	0.0417914	0.203361
Slc22a15	70.2628	0.272383	0.309509	0.0616102	0.250356
Lrrc8a	211.367	0.272371	0.241371	0.0545325	0.235201
Arhgef10	572.631	0.272221	0.216244	0.0498312	0.224263
Edil3	317.254	0.271875	0.246662	0.0556824	0.2375
Malat1	2685.39	0.271816	0.293629	0.0607721	0.248415
Tlr6	36.5476	0.271798	0.405033	0.0654651	0.258698
Aftph	1081.88	0.271792	0.175523	0.0362457	0.186545
St8sia1	6.90678	0.271737	0.533703	0.0478379	NA
Cbfb	2513.99	0.2717	0.151443	0.0243052	0.149781
Msl3l2	11.1175	0.271635	0.488352	0.0587319	0.244128
Wdr35	982.191	0.271596	0.147818	0.0224493	0.143343
Gm49602	27.9813	0.271517	0.333473	0.0637234	0.255415
Tcf7l2	295.433	0.271363	0.241301	0.0552692	0.236814
Tchh	6.19123	0.271285	0.752587	0.00598251	NA
Tecpr1	9224.6	0.271179	0.186156	0.041175	0.201558
Rnpepl1	1298.75	0.271071	0.198672	0.0457706	0.213672
Fnip1	2080.2	0.271032	0.157656	0.0279052	0.16131
Epha1	29.0469	0.270614	0.393657	0.0661913	0.260089
Nbeal2	323.009	0.2705	0.279784	0.0604906	0.247962
Btg1	874.023	0.270461	0.175848	0.0372486	0.18982
Gm10557	54.3176	0.27036	0.26845	0.0594665	0.245956
Foxn3	834.006	0.270302	0.255382	0.058011	0.242407
Six1	247.012	0.269981	0.28871	0.0616601	0.250399
Sos2	1156.56	0.269765	0.18231	0.0405659	0.200269
Arl15	426.798	0.269373	0.166149	0.0332439	0.177816
Tle4	527.623	0.269266	0.187724	0.0431339	0.206762
9130208D14Rik	14.4979	0.269218	0.462026	0.0635018	0.254856
Rgma	396.88	0.269166	0.210735	0.0507432	0.226306
Med12l	108.057	0.268843	0.299039	0.0633055	0.254476
Ifi35	2526.99	0.268794	0.164521	0.0327594	0.176464
Ldah	942.836	0.268532	0.171894	0.0366344	0.188223
Arid5b	970.593	0.268472	0.331595	0.0656694	0.259328
Capn1	987.23	0.268377	0.162297	0.0318444	0.174095
Spib	27.7674	0.268294	0.380169	0.0674919	0.262709
Gas6	165.095	0.268275	0.269684	0.0611422	0.249317
Rabgap1l	205.783	0.268231	0.210378	0.051366	0.227556
1810059H22Rik	42.8386	0.268127	0.3229	0.0654179	0.258698
Oxsr1	1269.52	0.268103	0.163153	0.0324593	0.175667
Nptn	2800.93	0.267847	0.137198	0.0184109	0.128125
Gm43857	6.04025	0.267677	0.539391	0.0464794	NA
Rabep1	2384.88	0.267675	0.173598	0.0380252	0.192541
Fryl	1444.15	0.267633	0.265553	0.0611948	0.249352
Hcn2	124.145	0.267481	0.232559	0.0568	0.24023
Gm2682	8.37426	0.267262	0.578476	0.0320666	0.174928
Man1a2	1207.72	0.267038	0.20028	0.0493049	0.222963
Ogfrl1	561.849	0.266703	0.163004	0.0332297	0.177816
Cpne3	2614.65	0.266687	0.154588	0.0286109	0.163438
Eml6	214.738	0.266642	0.27626	0.0630146	0.253893
Psmb9	3979.31	0.266481	0.324809	0.06668	0.260863
Txnl4b	248.396	0.266372	0.228628	0.0569574	0.24023
Hsd17b4	1461.47	0.266115	0.150402	0.0265564	0.157474
Aifm1	1167.19	0.266114	0.139554	0.0204205	0.135938
Pde4d	271.959	0.266053	0.190302	0.0464995	0.216118
Sp100	3379.84	0.265974	0.287261	0.0644801	0.25725
Lynx1	9.75702	0.265955	0.494828	0.0593734	0.245707
Tmem127	2701.37	0.265707	0.155563	0.0297104	0.167489
Siglec1	928.05	0.265639	0.469795	0.0640349	0.256174
2310030G06Rik	78.5496	0.265405	0.293224	0.0653785	0.258698
Brms1l	631.512	0.265397	0.148112	0.0256201	0.154772
Trpm1	22248.8	0.265364	0.269895	0.0633821	0.254579
Mrtfb	692.354	0.265135	0.216341	0.0553252	0.236986
Ildr1	7.68849	0.265058	0.516257	0.054203	0.234398
Lima1	5958.68	0.264941	0.179579	0.0427595	0.205895
Sidt2	1838.92	0.264867	0.184534	0.0450258	0.211378
Gm8098	6.61385	0.264836	0.518581	0.0535688	NA
Capn2	2065.11	0.264673	0.177469	0.0419627	0.203881
2700054A10Rik	103.858	0.264637	0.258564	0.0627485	0.253458
Cacng7	586.954	0.264477	0.19913	0.0509252	0.226373
Pard3	872.532	0.264449	0.182775	0.0445685	0.210019
Golph3l	818.402	0.264173	0.136796	0.0197094	0.133238
Rfwd3	1254.4	0.264126	0.124786	0.0132841	0.105948
Tmem164	842.68	0.264035	0.165199	0.0361098	0.186165
Limch1	559.291	0.26387	0.214247	0.0558395	0.238103
Ttf1	388.924	0.263857	0.146271	0.0253404	0.15382
Gpr33	4.28796	0.263817	0.614773	0.0203205	NA
Atp11a	7292.97	0.263322	0.223788	0.0584754	0.243467
Utp14b	388.88	0.263268	0.217678	0.0571701	0.24023
Vangl1	365.848	0.263246	0.226125	0.0590125	0.244871
Myd88	645.766	0.26301	0.207337	0.0546807	0.235502
Jdp2	680.909	0.262999	0.157574	0.0324628	0.175667
Il3ra	699.424	0.262764	0.220574	0.0582495	0.243065
Rock2	3667.95	0.262716	0.231867	0.0605292	0.247962
Amigo2	5.05398	0.262667	0.592569	0.0267011	NA
Thra	919.285	0.262473	0.200037	0.0528443	0.230878
Sptlc1	726.696	0.262458	0.16733	0.0383298	0.193362
Tnf	44.3074	0.262347	0.393327	0.0712627	0.270327
Lrat	9.98632	0.262241	0.504643	0.0581122	0.242627
Klc1	2460.31	0.262195	0.119653	0.0113519	0.0972388
Gpr18	26.8514	0.262114	0.460758	0.0668867	0.261317
Tmem220	89.3654	0.262108	0.231887	0.0610408	0.248971
Tgfbr1	1022.08	0.262077	0.145486	0.0257938	0.155227
Enpp6	48.7933	0.262054	0.343624	0.0706987	0.269617
Pnpla6	365.659	0.262014	0.195476	0.0516199	0.228478
Cep250	922.125	0.26197	0.288547	0.067647	0.262709
Gm20056	5.97502	0.261932	0.534713	0.0486997	NA
Pik3ap1	817.764	0.261767	0.471113	0.0654755	0.258698
Gm5970	27.43	0.261599	0.449042	0.0685829	0.265117
Plscr4	330.053	0.26138	0.243561	0.0634999	0.254856
Rab27a	6962.28	0.261291	0.197046	0.0527789	0.230819
Tbc1d4	1386.86	0.261234	0.222961	0.0600542	0.247348
Smim19	375.239	0.261212	0.165458	0.0381461	0.192763
Fry	228.307	0.261113	0.314004	0.0699902	0.268073
Wdr83os	1137.25	0.261062	0.168152	0.039751	0.197741
Gm10097	7.69155	0.26083	0.528925	0.0508915	0.226372
Dlst	4498.74	0.260737	0.159342	0.0349255	0.182704
Stxbp3	549.955	0.260736	0.162771	0.0369344	0.189053
Tmem19	774.739	0.260669	0.184334	0.0481673	0.220139
Stx7	9555.12	0.26054	0.180246	0.0463746	0.215912
Vill	2102.55	0.260528	0.146559	0.0272751	0.159571
Klhdc4	760.999	0.260445	0.15661	0.0334785	0.178798
Emilin2	317.142	0.260397	0.333618	0.0714982	0.270673
Pstpip1	287.127	0.26034	0.207997	0.0571085	0.24023
Dnajc16	1112.87	0.260162	0.193262	0.0523055	0.229618
Rasa4	891.904	0.260091	0.344147	0.072127	0.272014
Sgk2	123.712	0.260075	0.241662	0.0643293	0.256804
Zscan29	616.429	0.259976	0.17913	0.0462744	0.215555
Cxcr4	179.48	0.259916	0.262263	0.0669824	0.261555
Plppr4	3.19816	0.259782	0.627742	0.0171661	NA
2700049A03Rik	377.385	0.259744	0.182007	0.0478327	0.219143
Zfp462	357.229	0.259709	0.254975	0.0663617	0.260418
Cenpt	310.426	0.259629	0.158325	0.0350377	0.182704
Bmpr2	2408.77	0.259562	0.276058	0.0685659	0.265117
Efcab2	76.9028	0.259544	0.234944	0.0637432	0.255415
Prkx	1355.9	0.259504	0.163392	0.0381365	0.192763
Rab2b	512.828	0.259493	0.224428	0.0618542	0.250858
Itgax	185.917	0.259476	0.509115	0.0575709	0.241239
Arhgef1	1863.65	0.259362	0.159805	0.0361058	0.186165
Plxna1	10849.9	0.259234	0.222282	0.0616305	0.250356
Vgll3	3191.48	0.259162	0.183794	0.0491273	0.222495
Dlec1	48.9717	0.25914	0.273485	0.0686902	0.265326
Fut7	8.3964	0.25911	0.516558	0.0553506	0.237003
Grik2	1768.66	0.259087	0.204607	0.0571671	0.24023
Gprin3	6.99012	0.259052	0.534609	0.0490251	NA
Fam189b	39.4687	0.258834	0.30181	0.0710263	0.269945
Sh3bgrl	2300.39	0.258814	0.144486	0.0269168	0.158649
Prkcd	1145.98	0.258721	0.245391	0.066011	0.259955
Rnf19b	1619.67	0.25866	0.235934	0.0646712	0.257553
Agl	1594.52	0.258619	0.184518	0.0498985	0.224289
Hc	7.20739	0.258383	0.519543	0.0545057	NA
Acaa1a	1292.98	0.258379	0.15523	0.0339461	0.18027
AC102496.1	6.82724	0.258335	0.529141	0.051137	NA
Bcl2a1a	31.9611	0.258254	0.404663	0.0736042	0.275062
Thrap3	2021.04	0.258237	0.149144	0.0301966	0.168849
E2f4	829.552	0.258205	0.159833	0.0369012	0.189012
Akap7	1018.92	0.258192	0.171845	0.0438797	0.208408
Kctd21	94.6151	0.258031	0.22077	0.0623574	0.252217
Fxyd5	811.595	0.257938	0.216104	0.0613549	0.249732
Sirpb1a	107.398	0.257822	0.411069	0.0736172	0.275062
Cpeb3	331.352	0.257793	0.240425	0.0661192	0.259955
Otub2	338.613	0.257674	0.206818	0.0590736	0.244938
Alpk3	9.10141	0.257631	0.503497	0.0596856	0.246568
Psmf1	1622.89	0.25755	0.171496	0.0441772	0.209093
Ifnlr1	172.329	0.257522	0.19611	0.0556213	0.237353
Dnah7b	1176.29	0.257406	0.198815	0.0567037	0.240151
Klhdc1	124.616	0.257376	0.209638	0.0601556	0.247389
Ifi30	1025.49	0.257298	0.179193	0.0484294	0.220799
Nnt	1557.37	0.257253	0.156963	0.0357669	0.184841
Myo6	1623.26	0.257244	0.198404	0.0566986	0.240151
Abcg1	315.09	0.257015	0.362678	0.0748001	0.277438
Kif1c	3093.73	0.256749	0.168376	0.0430255	0.20644
Gm35330	34.8533	0.256684	0.388474	0.075033	0.278028
Scamp5	930.628	0.256274	0.184168	0.0516823	0.228553
Klhl33	13.3305	0.256112	0.425464	0.0737841	0.275298
Jak2	1182.46	0.255687	0.197249	0.0576525	0.241446
Extl3	1779.04	0.255535	0.187291	0.0537375	0.232842
Aldh7a1	879.316	0.255382	0.190385	0.0552122	0.236736
Gmfb	3424.74	0.25534	0.166541	0.043016	0.20644
Zfp697	102.054	0.255133	0.228144	0.066466	0.260523
Tcf4	1265.73	0.255086	0.229042	0.0666752	0.260863
Ttyh3	959.086	0.25507	0.171041	0.0458516	0.213984
Prrc2b	7000.33	0.254877	0.249091	0.0698629	0.267858
Gpatch2l	551.233	0.254836	0.17733	0.04949	0.223464
Pgap1	193.271	0.254817	0.249655	0.069985	0.268073
Zfp125	205.883	0.254763	0.187038	0.0542941	0.234509
Nfix	533.964	0.254558	0.480795	0.0665379	0.260559
Dok4	125.569	0.254405	0.226389	0.0668002	0.261115
Esyt2	1758.49	0.254398	0.176167	0.0492341	0.222777
Slc15a4	1173.48	0.254261	0.177382	0.049996	0.224299
Sh3bp2	477.469	0.254148	0.256435	0.071346	0.270438
Keap1	1326.67	0.254083	0.178887	0.0509331	0.226373
Usp34	1848.08	0.25408	0.173852	0.0482316	0.220232
4930533K18Rik	8.58241	0.254027	0.479779	0.0669769	0.261555
Platr3	24.5102	0.253996	0.396959	0.0766438	0.281015
Zfp219	1160.03	0.253956	0.192917	0.0575259	0.241118
Nfib	901.063	0.253889	0.21319	0.0642907	0.256756
Vac14	1129.91	0.253781	0.129431	0.0198203	0.133412
Lrrc8d	613.189	0.253612	0.178484	0.0511223	0.226945
Stab2	7.37298	0.253594	0.5235	0.0538726	NA
Nek10	53.3606	0.253467	0.363092	0.0773903	0.28251
Tmem246	18.3439	0.253438	0.450351	0.0726124	0.272965
Apobec3	646.953	0.253329	0.368976	0.0775192	0.282706
Kifap3	852.887	0.253265	0.15202	0.0352156	0.183273
Fgr	92.4119	0.253169	0.401362	0.0770362	0.281779
AC144621.3	3.15902	0.25316	0.628907	0.0165688	NA
Pmel	161743	0.253138	0.193498	0.0585015	0.243508
Hook3	1150.31	0.253134	0.190615	0.0573089	0.240616
Fam169b	11.8118	0.253127	0.47538	0.0683154	0.264499
Gm43737	125.358	0.253092	0.249113	0.0714811	0.270673
Fahd2a	228.742	0.253053	0.212	0.0647563	0.257553
Elovl5	2207.76	0.253051	0.167125	0.0451422	0.21166
Trak1	2235.63	0.25295	0.217559	0.0662601	0.260223
Msn	14823	0.25278	0.169032	0.0465077	0.216118
Trp53bp2	562.617	0.252693	0.200497	0.0615454	0.250281
Slc35e3	339.005	0.252676	0.171369	0.0479719	0.21958
Sp140	644.547	0.252654	0.30627	0.0762922	0.280342
Abcd1	627.497	0.252534	0.253663	0.0725081	0.272879
Slk	3299.58	0.252445	0.20528	0.0633663	0.254579
Gpr82	2.2869	0.252286	0.631454	0.0160587	NA
Slc7a9	52.8329	0.252256	0.269566	0.0742619	0.276535
Ccdc148	42.5267	0.251809	0.336169	0.0781628	0.283594
Spp1	9379.91	0.251793	0.280878	0.0755267	0.278756
Ssh3	208.435	0.251792	0.212197	0.0660032	0.259955
Ahi1	977.763	0.251639	0.166114	0.0456424	0.213273
Dpy19l3	535.962	0.251612	0.174667	0.0507532	0.226306
Gm47863	99.8983	0.251516	0.238572	0.0715576	0.27083
Zkscan3	735.024	0.251475	0.158801	0.0410418	0.201407
Gpr160	22.0551	0.251453	0.368004	0.0789033	0.285191
Gm15056	24.1613	0.251329	0.439671	0.0751697	0.278259
Pde4dip	554.718	0.251269	0.226845	0.0698363	0.267825
Dnah7c	26.6325	0.251229	0.405655	0.0781309	0.28356
Atf7ip	2929.67	0.251097	0.243137	0.072586	0.272934
Itm2c	6919.77	0.251069	0.206335	0.0650035	0.258002
Lrch1	672.418	0.251066	0.229645	0.0705462	0.269238
Man1c1	1053.06	0.251054	0.195403	0.0611914	0.249352
Atxn7	546.322	0.251045	0.252646	0.0737706	0.275298
Fndc10	123.351	0.250998	0.21567	0.0676628	0.262709
Rnf123	958.428	0.25085	0.223431	0.0695635	0.267188
Stat5b	1358.43	0.250722	0.163708	0.0448455	0.210795
Pdcd6ip	3721.93	0.250683	0.19082	0.0596489	0.246568
Ssh2	396.43	0.250387	0.24398	0.073367	0.274691
Naip6	80.08	0.250193	0.353303	0.079782	0.286904
B230354K17Rik	384.523	0.250111	0.171991	0.050491	0.225683
Ppp1r21	790.876	0.250089	0.174614	0.0520383	0.229212
Limd1	1783.99	0.250084	0.132622	0.0236866	0.147604
Kansl1l	305.947	0.24999	0.177325	0.0536484	0.232706
Dnah8	20.5264	0.249989	0.368159	0.0800005	0.287084
Rnf31	961.034	0.249767	0.256336	0.0753474	0.278437
E130311K13Rik	236.427	0.249693	0.173387	0.0516745	0.228553
Pnma2	106.249	0.249675	0.215721	0.0689626	0.266031
Epc1	686.147	0.249631	0.171238	0.0504531	0.225641
Macrod1	146.966	0.249555	0.197362	0.0633776	0.254579
Proser1	463.925	0.249523	0.190797	0.0607313	0.248383
Ank2	1299.2	0.249494	0.265889	0.0764689	0.280644
Abcc3	69.1589	0.249474	0.416901	0.0785556	0.284551
Ankfn1	1828.81	0.24937	0.154821	0.0398881	0.198357
Gm48226	136.47	0.249364	0.215675	0.0692563	0.266417
Gabpb2	897.438	0.249065	0.148094	0.0353144	0.183452
mt-Co1	138270	0.249013	0.227096	0.0720741	0.272014
Setd3	2231.53	0.248949	0.1315	0.0234903	0.147175
Smagp	50.0953	0.248874	0.33597	0.0805252	0.287748
N4bp1	1313.02	0.248838	0.259097	0.0764866	0.280644
A730017L22Rik	89.5621	0.24871	0.234727	0.0736777	0.275178
Klhl26	249.543	0.2486	0.240405	0.0746126	0.277154
Prkd2	72.2559	0.248418	0.267768	0.0776213	0.282941
Cerkl	128.126	0.248353	0.201002	0.0658848	0.2597
Nup93	1609.95	0.248302	0.152261	0.038856	0.194933
Ctdsp2	2498.54	0.24827	0.158928	0.0435895	0.207752
Ankle2	641.559	0.2481	0.156824	0.0422541	0.204499
Ttc39b	1385.94	0.247923	0.180492	0.0572468	0.240485
Thbs4	22.3999	0.247836	0.474413	0.0707713	0.269687
Asxl2	1239.6	0.247813	0.203145	0.0671587	0.262107
Bclaf1	2953.2	0.247579	0.12381	0.0189142	0.130061
Rgmb	940.484	0.247503	0.215131	0.0709739	0.269945
Mtss1l	1771.98	0.247461	0.239876	0.0756583	0.279074
Baiap3	9.45871	0.247402	0.4734	0.0711995	0.270215
Cryba4	4.87419	0.247352	0.592455	0.0252985	NA
Lpin1	516.244	0.247339	0.285415	0.0798096	0.286904
Tbc1d9	172.461	0.247304	0.316742	0.0812763	0.288901
Sod2	1661.99	0.247251	0.127385	0.0214801	0.139709
Traf3	1514.82	0.247196	0.233466	0.0749765	0.277887
Dab2	1147.85	0.247165	0.212016	0.0705007	0.269238
Zfp652	824.672	0.247152	0.235086	0.0752727	0.278411
Ptprm	4901.19	0.24686	0.200372	0.0671473	0.262107
Atg13	1002.06	0.246807	0.158996	0.0448032	0.210728
Lrpprc	1823.41	0.246551	0.144867	0.0346509	0.182081
Pcmtd2	710.074	0.246528	0.161476	0.0467611	0.216809
Arhgef16	157.344	0.246474	0.278111	0.0801682	0.287411
Map4k3	1303.98	0.246391	0.212724	0.0714778	0.270673
Atp2b1	1816.19	0.246285	0.196052	0.066088	0.259955
Rap1gap2	51.0287	0.24617	0.421641	0.0802806	0.28754
Wdr86	4.86193	0.246089	0.545779	0.0447525	NA
Cd82	616.907	0.245972	0.231576	0.075903	0.279596
Hnrnph3	259.714	0.245936	0.182586	0.0602384	0.247581
[truncated: 53,342 more rows]

## Sheet: FDR<0.05
gene	baseMean	log2FoldChange	lfcSE	pvalue	padj
Gm12950	53.6744	-6.5907	2.02653	1.25163e-07	3.03176e-05
Gm33301	24.7893	-5.86202	2.56077	7.18253e-07	0.000121199
Alas2	442.226	-4.40065	1.84605	4.36781e-07	8.19948e-05
C1ql3	41.0379	-4.26405	1.39089	3.21946e-08	1.17926e-05
Gnal	75.2265	-3.34628	1.05775	5.01733e-08	1.66849e-05
Hbb-bs	11009.6	-3.28709	1.99281	4.54348e-06	0.000509209
Ncam1	82.364	-2.99603	0.506484	9.96727e-13	4.98962e-09
Hbb-bt	801.079	-2.77735	1.89303	1.0237e-05	0.000926137
Rmrp	35.0585	-2.77333	0.818898	2.65025e-07	5.45225e-05
Map2	59.7121	-2.7271	0.455538	8.22124e-12	1.86999e-08
Mogat2	63.6208	-2.55136	0.764675	8.7873e-07	0.000145389
Hba-a1	1056.36	-2.54084	1.56005	1.14703e-05	0.0010133
Sema3c	108.348	-2.47231	0.520667	2.11449e-08	8.35668e-06
Adcy2	95.6892	-2.30906	0.375968	3.66971e-11	3.67411e-08
Prickle2	69.3688	-2.20955	0.401974	2.04433e-09	1.33486e-06
Cd9	860.709	-2.16597	0.379355	7.42263e-10	5.86701e-07
Umodl1	29.1021	-2.16234	0.874082	1.43305e-05	0.0011825
Megf10	180.278	-2.15378	0.411829	9.39592e-09	4.2013e-06
Mest	192.83	-2.12554	0.455683	1.20228e-07	3.0093e-05
Wipf3	313.772	-2.06799	0.326604	2.41057e-11	2.78476e-08
Dlx6	90.2611	-2.03237	0.358694	1.35022e-09	9.21706e-07
1600014C23Rik	62.8158	-1.99398	0.363171	3.75805e-09	2.17784e-06
Esm1	237.561	-1.97544	0.439239	3.08556e-07	6.0227e-05
Hmga2	174.037	-1.96734	0.581421	6.7377e-06	0.000679106
Nxf3	53.1137	-1.9594	0.660345	1.48801e-05	0.00120795
Mogat1	113.268	-1.91304	0.38854	6.3814e-08	1.96216e-05
Cav2	1673.6	-1.90839	0.340282	2.36529e-09	1.48008e-06
Maff	176.314	-1.8382	0.34315	9.51153e-09	4.2013e-06
Pip5k1b	103.968	-1.83339	0.284744	1.99808e-11	2.72792e-08
Gm17546	28.5464	-1.82903	1.4144	6.19571e-05	0.00333502
Apln	344.555	-1.82586	0.571912	1.29121e-05	0.00112089
Tmtc2	44.432	-1.81855	0.735736	4.46717e-05	0.00270516
Hilpda	537.2	-1.77997	0.27178	1.06131e-11	1.91046e-08
Arhgef5	141.45	-1.77687	0.373409	1.41721e-07	3.37284e-05
Scn1a	130.108	-1.77649	0.383506	2.30532e-07	4.87623e-05
Pkp2	72.9434	-1.74934	0.340916	2.95074e-08	1.10786e-05
Lrp2	16.743	-1.74644	0.932094	9.24393e-05	0.00449251
Sptbn2	84.5155	-1.72594	0.585457	2.42666e-05	0.00172989
Angptl4	234.503	-1.70664	0.454202	3.76018e-06	0.000441175
Pgk1-rs7	28.8172	-1.68389	0.538959	1.75821e-05	0.00135788
Akap12	185.868	-1.66364	0.288535	1.27653e-09	9.12902e-07
Cav1	606.148	-1.65862	0.440595	3.69861e-06	0.000437368
Pafah1b3	563.446	-1.64234	0.408424	1.76351e-06	0.000264845
Nes	358.848	-1.64093	0.261932	7.26681e-11	6.82081e-08
Cdc42ep1	368.764	-1.62854	0.301788	8.45526e-09	4.09537e-06
Gm20619	159.401	-1.61922	0.383909	9.42453e-07	0.000152191
Ace	517.103	-1.61546	0.387013	1.0809e-06	0.000170874
Acsbg1	349.665	-1.60951	0.643405	6.59563e-05	0.00350011
Bnip3	6502.17	-1.60538	0.248953	2.35187e-11	2.78476e-08
Kdelr3	415.421	-1.60406	0.442446	5.31887e-06	0.000566516
Espn	1181.2	-1.59759	0.298485	1.02287e-08	4.29261e-06
Tmem223	138.18	-1.56908	0.363384	6.44455e-07	0.000111379
Cntln	64.56	-1.54516	0.366758	8.85985e-07	0.000145389
Cited1	2906.1	-1.53697	0.335821	2.46659e-07	5.14491e-05
St6galnac3	29.9116	-1.50562	0.979815	0.00022648	0.0084609
Rcor2	217.244	-1.49885	0.306062	6.58415e-08	1.96216e-05
Hba-a2	287.301	-1.49811	1.28157	0.000151996	0.00633858
Grhpr	831.979	-1.48824	0.225592	8.71616e-12	1.86999e-08
Peg10	781.364	-1.47317	0.248371	4.40809e-10	3.67781e-07
Ddah1	392.294	-1.46821	0.468564	1.7737e-05	0.00135905
Smtnl2	131.05	-1.46203	0.720987	0.000187545	0.00737145
Apol11b	10.4767	-1.44973	1.88744	0.000111045	0.00509991
Eno2	430.398	-1.43533	0.337002	6.16356e-07	0.000109266
Acta2	175.147	-1.43243	0.421276	8.51596e-06	0.000804357
Tagln	127.408	-1.42163	0.520876	4.67933e-05	0.00278866
3830403N18Rik	102.75	-1.41057	0.772155	0.000278009	0.00944342
Tmeff2	38.1546	-1.40981	0.741872	0.000252045	0.0089814
Nr1i2	45.3935	-1.40723	0.647353	0.000157835	0.00651201
Tnfrsf12a	643.57	-1.40532	0.36214	1.98117e-06	0.000273356
Ank3	46.6027	-1.3969	0.567767	8.72008e-05	0.00438647
1500009L16Rik	43.4291	-1.38785	0.777549	0.000309102	0.0101135
C87436	641.168	-1.3865	0.304709	1.87667e-07	4.14469e-05
Prelid2	634.779	-1.37915	0.229235	2.11086e-10	1.86476e-07
Pdzrn3	35.7986	-1.3673	0.797369	0.000352519	0.0110756
Mum1l1	37.1205	-1.36643	0.763552	0.000323097	0.0103903
Gm12070	27.46	-1.36105	0.676175	0.000227353	0.00847179
Fam83a	31.9961	-1.34752	0.777405	0.00036279	0.0113203
Pcdh17	104.218	-1.33977	0.364294	3.18303e-06	0.000391826
Prkcz	88.2203	-1.32751	0.473374	3.73981e-05	0.00233047
Tnfrsf9	670.677	-1.32726	0.438561	2.0675e-05	0.00155249
Gpihbp1	164.199	-1.30146	0.462542	3.56966e-05	0.00226199
Gh	68.3908	-1.28762	0.660599	0.000283063	0.0095529
Mpp2	339.974	-1.28055	0.432842	2.34524e-05	0.00169816
Amhr2	131.233	-1.27351	0.47543	4.99741e-05	0.00292028
Zcwpw1	70.2289	-1.24383	0.420816	2.23701e-05	0.00166314
Tex19.2	75.5542	-1.23844	1.06324	0.000451578	0.0132457
Tes	2211.65	-1.22978	0.419558	2.34881e-05	0.00169816
Loxl2	924.833	-1.2098	0.381475	1.09687e-05	0.000980519
Car9	5075.83	-1.20844	0.325058	1.83714e-06	0.000270128
Abca12	709.39	-1.20587	0.663751	0.000409834	0.0122707
Dync1i1	14.4646	-1.20337	1.1076	0.000436179	0.0128948
Mme	92.6551	-1.19751	0.504387	0.000107803	0.00499689
Polr3g	113.009	-1.19552	0.390178	1.47901e-05	0.00120716
Spry4	130.651	-1.19171	0.385862	1.36015e-05	0.00115431
Cldn5	27.4933	-1.19039	0.637475	0.000375292	0.0115495
Slc6a15	23.0165	-1.16592	0.985413	0.000687812	0.0175375
Wdr54	108.614	-1.1659	0.511524	0.000137795	0.00594659
Dlx6os1	62.2952	-1.13089	0.549929	0.00024854	0.00889485
Etv4	50.0586	-1.12647	0.655147	0.000557044	0.0152381
Bnip3l-ps	18.7249	-1.12371	0.830632	0.000957976	0.0216019
Kcne3	88.9811	-1.11881	0.746743	0.000844479	0.0202915
Adgrl4	107.75	-1.11731	0.472664	0.000106992	0.0049901
Ttc9	18.5499	-1.11416	0.900141	0.00096784	0.0217265
Ptges3l	40.0463	-1.11107	0.551374	0.000278561	0.00944342
Galk1	2740.31	-1.10652	0.346412	7.7044e-06	0.000749432
Hspb1	605.289	-1.10408	0.557733	0.000306299	0.0100722
Igfbp3	1317.53	-1.09776	0.524844	0.000228099	0.00847179
Lockd	530.235	-1.09079	0.52685	0.000241849	0.00875528
Fam178b	205.256	-1.07677	0.461491	0.000114391	0.00519008
Fam162a	2833.9	-1.07366	0.244945	6.66333e-08	1.96216e-05
Plk3	256.263	-1.06932	0.367813	1.84769e-05	0.00140145
Aldoc	1417.24	-1.06841	0.380108	2.54098e-05	0.0017832
Lamc2	17.2238	-1.06533	0.896686	0.00114574	0.0239647
Nsun2	2760.96	-1.05512	0.174445	1.2052e-11	1.91046e-08
Grb7	47.8349	-1.05305	0.745569	0.00111319	0.0235589
Rian	25.4361	-1.05132	0.708913	0.00100166	0.0222199
Gypa	9.70829	-1.04712	1.57946	0.000259552	0.00903176
Agpat4	220.555	-1.044	0.373607	2.56399e-05	0.00179098
Nostrin	243.705	-1.03895	0.561478	0.000444947	0.0130767
Slc2a1	3940.19	-1.03464	0.281636	9.99049e-07	0.000159614
Gls2	60.4558	-1.03287	0.51225	0.000284263	0.00957187
Efs	136.184	-1.03112	0.802451	0.00134431	0.0263906
Ugt8a	33.4219	-1.02487	0.685414	0.00103206	0.0225993
Fhit	49.6091	-1.02179	0.515756	0.000314854	0.0102348
1700025G04Rik	260.752	-1.02065	0.352689	1.74122e-05	0.00135788
Atp6ap1l	24.8654	-1.01931	0.790418	0.00139257	0.0270201
Hotairm1	75.1989	-1.01625	0.592883	0.000642528	0.0168697
Sigirr	299.452	-0.997277	0.47036	0.000211164	0.00802849
Ahsg	14.5103	-0.99485	0.962049	0.00117903	0.0244231
Gapdh	73948.9	-0.988503	0.167772	1.27212e-11	1.91046e-08
Arpp21	16.6107	-0.985682	0.881726	0.00152551	0.0285565
Fnbp1l	436.911	-0.981201	0.428995	0.000125835	0.0055582
Cftr	12.6349	-0.980568	1.02947	0.000928922	0.0212986
Ctla2a	94.7763	-0.973959	0.41955	0.0001125	0.00513533
Gm16470	30.1223	-0.964472	0.622353	0.00101896	0.022411
Jmjd6	1544.94	-0.963883	0.233197	9.67651e-08	2.5495e-05
Mcam	1595.32	-0.955725	0.307835	6.94453e-06	0.000695286
Fam136a	1388.48	-0.955438	0.456714	0.000230918	0.00854169
Rad18	1040.38	-0.952101	0.379337	5.95011e-05	0.00327321
Egln3	45.5746	-0.950202	0.647848	0.00125418	0.0252479
Arhgap27os2	12.9445	-0.937153	0.85845	0.00186258	0.0322633
Actg2	17.7273	-0.929311	0.761257	0.00194995	0.0333155
Gm2381	27.9548	-0.927188	0.880566	0.00183599	0.0320243
Efna1	49.6141	-0.927098	0.608849	0.00115005	0.0240214
2010204K13Rik	39.2909	-0.924044	0.590105	0.00104095	0.0226906
Pcdhgb1	16.2873	-0.911284	0.929227	0.00163297	0.029726
Qsox1	280.487	-0.910789	0.328788	2.27525e-05	0.00167499
Pdk1	2972.14	-0.909754	0.213143	3.81126e-08	1.3628e-05
Pgf	522.367	-0.909667	0.639139	0.00148342	0.0280226
2610528A11Rik	20.4726	-0.904366	0.758292	0.00216022	0.0354559
Tpi1	52837.8	-0.899628	0.109201	1.63654e-19	1.22888e-15
Spred3	156.939	-0.897615	0.505612	0.000613188	0.0163052
Snhg1	681.329	-0.894609	0.331868	2.9578e-05	0.0019655
Cald1	3029.9	-0.894076	0.213022	5.00353e-08	1.66849e-05
Gm14148	24.1332	-0.889349	0.66228	0.00182089	0.0319091
Tex19.1	30.0019	-0.888597	0.942119	0.00162423	0.0296387
Gm20618	68.657	-0.881214	0.640753	0.00173704	0.0311531
Adm	74.6505	-0.880562	0.694018	0.00211595	0.0352663
Rps19-ps6	44.1387	-0.879947	0.65311	0.0018431	0.0320738
Plk2	377.59	-0.876233	0.4351	0.000304853	0.0100622
1810032O08Rik	331.454	-0.87611	0.324798	2.9161e-05	0.00194807
Tspan15	184.644	-0.875934	0.643987	0.00181187	0.0318253
Platr14	8.59433	-0.871406	0.940572	0.0016919	0.0305763
Ankrd37	124.197	-0.863441	0.438679	0.000355376	0.011142
Kcnq5	63.0605	-0.862398	0.557844	0.00120147	0.0246568
Rasd2	42.2785	-0.857663	0.569782	0.0013432	0.0263906
Itgb3	636.979	-0.853809	0.460825	0.000511428	0.0143295
Atg9b	62.4867	-0.853121	0.504657	0.000822764	0.0199095
Ldha	48084.6	-0.843948	0.256408	2.7279e-06	0.000350151
Hspa12b	84.1086	-0.836155	0.441467	0.000460504	0.0134028
4930447F24Rik	90.5562	-0.826739	0.393472	0.000241197	0.00875528
Bpgm	1054.48	-0.825188	0.222281	4.26171e-07	8.10157e-05
Tnfrsf23	43.1811	-0.824217	0.737858	0.0029908	0.0438631
Rps18-ps3	166.699	-0.82047	0.503035	0.00102072	0.022411
Vegfa	2591.85	-0.81519	0.355521	0.000128394	0.00563809
Pgk1	20667.5	-0.807058	0.28057	1.51013e-05	0.00121931
Wdr55	722.896	-0.806471	0.269202	9.40967e-06	0.00086696
Bsg	22245	-0.805409	0.134722	1.5726e-12	5.90433e-09
Pvt1	381.016	-0.795916	0.193604	6.56835e-08	1.96216e-05
Atf4	3932.55	-0.791394	0.252884	5.58836e-06	0.000582819
Gm10736	61.8929	-0.79094	0.660569	0.00301761	0.0440413
P4hb	26928.6	-0.790597	0.265434	1.03399e-05	0.000929849
Cxxc5	379.891	-0.789703	0.249465	4.82759e-06	0.000537043
Dusp4	1003.62	-0.787511	0.292759	3.19456e-05	0.00207688
Rpl13a	1594.35	-0.787442	0.497928	0.00124101	0.0251053
Bnip3l	3006.06	-0.775931	0.322863	9.31968e-05	0.00450042
Sertad1	389.258	-0.769749	0.300553	5.35809e-05	0.00304802
Gm10180	42.8393	-0.760573	0.523315	0.00184537	0.0320761
CT010467.1	34.7889	-0.75911	0.956245	0.00183187	0.0320243
E330034G19Rik	163.917	-0.75718	0.464987	0.00115602	0.0240688
Tmem74b	22.7321	-0.753223	0.65246	0.00360393	0.0490809
Rps12-ps4	96.637	-0.752447	0.395585	0.000517917	0.0144574
Aldh1l2	922.356	-0.749321	0.344194	0.000215713	0.00813963
Rpl32	24253.3	-0.745538	0.399972	0.00059189	0.0159493
Rpl8	21275.7	-0.741988	0.363381	0.000341861	0.0108086
Emg1	2127.79	-0.741726	0.417098	0.000773641	0.019154
Selenbp1	1073.65	-0.741538	0.321923	0.000143895	0.00615675
Pycr1	105.017	-0.740784	0.333869	0.000192058	0.00743553
Rpl37rt	446.784	-0.73703	0.282406	4.94057e-05	0.00289834
Nuak1	245.79	-0.734447	0.357328	0.000334104	0.010608
Snhg8	289.27	-0.731289	0.268724	3.34413e-05	0.00214844
Ak4	886.68	-0.730635	0.408901	0.000775023	0.019154
Gm9790	66.0729	-0.726892	0.468868	0.00153942	0.0286837
Nsa2	1124.26	-0.723739	0.345046	0.000301055	0.00998488
Rpl10a-ps1	271.068	-0.722162	0.369867	0.00047885	0.013803
Homer1	478.75	-0.721528	0.268091	3.89369e-05	0.00239653
Mthfd1l	2899.49	-0.719454	0.179478	1.54541e-07	3.51652e-05
Snord104	44.3199	-0.714558	0.592619	0.00367701	0.0496595
Hmgcs2	10.9442	-0.71413	1.24153	0.000717713	0.0180849
Eva1c	98.6694	-0.713325	0.593119	0.00371262	0.0497822
Gm10076	237.908	-0.712463	0.45904	0.00158869	0.0293829
Flywch2	56.1129	-0.711568	0.483714	0.00197848	0.0336498
Mrps30	790.901	-0.707831	0.287744	9.46976e-05	0.00451595
Rffl	142.961	-0.707228	0.347361	0.000386392	0.0118425
Trnau1ap	836.748	-0.706814	0.428818	0.00123442	0.0250643
Pvr	1114.78	-0.702079	0.28151	8.63125e-05	0.00436445
Inka1	366.044	-0.701618	0.319982	0.000238773	0.00870364
Cdk7	629.893	-0.699222	0.348932	0.000439165	0.0129321
Rps3	26740	-0.694771	0.509055	0.00271059	0.0414538
Hkdc1	9.37394	-0.688521	0.88369	0.00297806	0.0437618
Cdr2	457.839	-0.688427	0.261364	5.65372e-05	0.00315723
Rab17	342.64	-0.684279	0.524872	0.00323158	0.045828
Pdlim7	389.329	-0.683203	0.203276	3.63639e-06	0.000433423
Impdh1	403.989	-0.681806	0.300985	0.000205187	0.00784097
AL805899.2	165.833	-0.681789	0.387857	0.000974123	0.0218349
Kdm3a	3849.98	-0.681093	0.142569	5.02373e-09	2.64739e-06
Slc35f1	418.391	-0.680625	0.39437	0.00107181	0.0231271
F3	513.499	-0.680377	0.347473	0.000541814	0.0149577
Tnfrsf10b	402.27	-0.678826	0.31158	0.000274904	0.0093617
Ncs1	108.09	-0.678236	0.34	0.000488698	0.0140023
Zfp395	434.916	-0.678075	0.525178	0.0033871	0.0471869
Kbtbd8	179.725	-0.674467	0.395314	0.00115712	0.0240688
Rps23-ps1	91.9765	-0.672566	0.389818	0.00110317	0.0234666
Gm7536	167.888	-0.671938	0.371026	0.000864795	0.0206807
Gm17638	8.6546	-0.671355	0.953623	0.001986	0.0337395
Rps4x-ps	44.3897	-0.670861	0.502368	0.00311606	0.0448247
Sema3f	278.933	-0.670853	0.436105	0.00185762	0.0322145
Gm7434	48.3747	-0.67013	0.51219	0.00333012	0.0467087
Eno1	41694.6	-0.669663	0.157437	8.0552e-08	2.24024e-05
Rps18	11806.5	-0.669125	0.467259	0.00246483	0.0388425
Fstl3	575	-0.667442	0.301363	0.000258779	0.00903176
Ero1l	7192.99	-0.665812	0.358623	0.000775445	0.019154
Btf3	4127.41	-0.664448	0.375609	0.00100339	0.0222255
Eif4ebp1	1361.04	-0.662156	0.238102	3.96885e-05	0.00243282
5330417C22Rik	80.0137	-0.659538	0.402401	0.00146868	0.0278761
Rps15a-ps6	166.04	-0.654327	0.445012	0.00234079	0.0374377
Avpi1	343.821	-0.65401	0.489226	0.00326837	0.046144
Asns	1332.57	-0.652113	0.298277	0.000306497	0.0100722
Rcl1	486.528	-0.647341	0.40368	0.00168906	0.0305763
2700038G22Rik	37.9666	-0.64645	0.474772	0.00315341	0.0452616
Col17a1	79.1138	-0.645574	0.436153	0.00235052	0.0374736
Gm24187	1145.73	-0.645296	0.474645	0.00318115	0.0454563
Fau	5954.64	-0.639605	0.332886	0.000720626	0.018103
Med21	1150.28	-0.635825	0.343045	0.000890222	0.0209998
Gm11110	142.663	-0.629037	0.332883	0.000830721	0.0200575
Tcf7l1	242.523	-0.628563	0.326606	0.000754549	0.0187694
Nop56	2630.51	-0.628072	0.333199	0.000845819	0.0202915
Serf1	113.876	-0.627694	0.345995	0.0010323	0.0225993
Higd1a	3063.27	-0.627314	0.299818	0.000468102	0.0135811
Rassf1	618.712	-0.627192	0.159458	6.18432e-07	0.000109266
Pdcd6	1591.64	-0.624137	0.318595	0.000700302	0.0177654
Rps15a-ps7	109.325	-0.622757	0.447868	0.00318673	0.0454724
Rpl27a	5887.47	-0.622488	0.3947	0.0019941	0.0338389
Bhlhe40	4974.72	-0.621985	0.166061	1.47522e-06	0.000226069
Acadvl	732.006	-0.621326	0.185229	7.07572e-06	0.00070373
Rps16-ps2	315.051	-0.621073	0.324119	0.000803381	0.0196029
Gm9843	306.943	-0.621026	0.257218	0.000184151	0.00731633
Nop2	2312.82	-0.620229	0.220371	5.03353e-05	0.00292998
Gm7730	92.2318	-0.611696	0.420634	0.00284171	0.0425067
Rps19	10080.7	-0.611128	0.41562	0.00273642	0.041672
Nckap5l	2630.32	-0.605904	0.300365	0.000660695	0.0171074
Aimp2	1089.03	-0.603041	0.314829	0.000890209	0.0209998
Mxi1	1110.61	-0.602996	0.177696	7.6947e-06	0.000749432
Serpinh1	13004	-0.598962	0.33083	0.00120785	0.0246568
Slc25a33	453.21	-0.597461	0.401531	0.00277284	0.0419783
Smn1	428.577	-0.595978	0.267562	0.000389805	0.0118986
Kcmf1	3290.18	-0.59403	0.258305	0.000321119	0.0103711
Rpl10a	6094.28	-0.59048	0.383991	0.00253105	0.0394788
Plat	149.394	-0.588618	0.305371	0.000940717	0.0214707
Rnf126	1358.55	-0.58849	0.165866	5.22871e-06	0.000560891
Sap30	646.641	-0.587713	0.215175	9.1762e-05	0.00448887
Ier3	934.951	-0.581837	0.350405	0.00194858	0.0333155
Coro2b	597.738	-0.580555	0.247776	0.000317213	0.010267
Tom1l2	3541.63	-0.580526	0.230263	0.000188483	0.00737145
Mif	9714.45	-0.57669	0.172644	1.33941e-05	0.00114944
Gm11478	408.078	-0.574587	0.368887	0.00260345	0.0402331
Rcn3	459.628	-0.571355	0.321191	0.00153844	0.0286837
Ccdc137	1210.01	-0.5712	0.158569	5.50143e-06	0.000581834
Snhg17	434.874	-0.570619	0.200225	7.62762e-05	0.00390961
Cd3eap	342.183	-0.568523	0.20792	0.000112116	0.00513339
Tatdn2	1184.62	-0.568505	0.182551	3.29668e-05	0.00213403
Nectin2	823.386	-0.567264	0.244351	0.00037959	0.0116578
Bag2	562.866	-0.567213	0.223727	0.000206497	0.00787098
Slc2a3	357.702	-0.566967	0.230192	0.00025522	0.00903176
Arrdc3	837.264	-0.566751	0.150245	3.05228e-06	0.000381993
Epb41l4aos	165.761	-0.566275	0.29145	0.00104991	0.0228184
Polr1c	1372.43	-0.565865	0.346107	0.00226306	0.0366202
Gm15500	185.234	-0.563602	0.364524	0.00283135	0.0423941
Rps14	23135.1	-0.558559	0.381974	0.0035308	0.0484141
Ak6	332.791	-0.554676	0.290772	0.00124766	0.0251509
Dynll1	1907.71	-0.55443	0.31532	0.00180067	0.0317772
Phb2	7324.52	-0.554257	0.300005	0.00145136	0.0275905
Ncaph2	3707.42	-0.554201	0.292888	0.00130064	0.0259704
Ccnb1	1271.02	-0.55352	0.367348	0.0032723	0.046144
Sra1	1258.53	-0.552676	0.208419	0.000172	0.0069438
Hmgcl	933.974	-0.542597	0.328889	0.00250855	0.0392431
Ptcd3	2002.77	-0.542526	0.287845	0.00144338	0.0275905
Rps5	13900	-0.540576	0.327587	0.00253845	0.0395051
Zc3hc1	1021.14	-0.536844	0.240692	0.000643952	0.0168776
Gm10275	241.46	-0.532581	0.311348	0.00233103	0.0373612
Chchd4	1602.74	-0.532574	0.326526	0.00279042	0.0421595
Snhg15	337.803	-0.531501	0.298593	0.00200382	0.0339654
Srm	1289.4	-0.531323	0.325405	0.00280192	0.0421636
1110038B12Rik	826.678	-0.528289	0.223257	0.000495087	0.0140023
Zfp948	228.204	-0.527949	0.248305	0.000909223	0.0211037
Eif3d	4268.45	-0.527365	0.183413	0.000121557	0.00543317
Ruvbl2	1467.72	-0.526132	0.211188	0.000364836	0.0113205
Pard6g	691.42	-0.526071	0.27132	0.00144649	0.0275905
Slc37a4	440.818	-0.524311	0.19837	0.000246555	0.0088583
Smyd5	1049.54	-0.523642	0.175562	9.239e-05	0.00449251
Sphk1	177.113	-0.522206	0.297966	0.00228329	0.0368318
Rnf181	4390.96	-0.522083	0.137638	5.80379e-06	0.000598963
Josd2	2645.71	-0.519428	0.257207	0.00126908	0.0254459
Sparc	15083.7	-0.517699	0.184947	0.000172467	0.00694399
Extl1	656.133	-0.514424	0.284172	0.00213189	0.0352663
Nol12	564.523	-0.514019	0.240868	0.00101958	0.022411
Htra2	2036.2	-0.511153	0.269486	0.00180684	0.0318216
Bop1	2489.48	-0.509186	0.323453	0.00368595	0.0497088
Fbln1	3444.94	-0.508827	0.217127	0.000648192	0.0169591
Med10	779.404	-0.508668	0.244109	0.00120837	0.0246568
Rps23	4417.7	-0.507589	0.252599	0.00144738	0.0275905
Ppan	607.783	-0.507332	0.202512	0.000437949	0.0129216
Pgam1	3840.53	-0.507156	0.190292	0.00028724	0.0096505
Mrpl19	1403.27	-0.504611	0.291341	0.00273005	0.0416243
Fstl1	365.378	-0.504087	0.273038	0.00214493	0.0353595
2610306M01Rik	195.712	-0.503644	0.277701	0.00231021	0.0371384
Plekho1	1279.63	-0.503557	0.277662	0.00231218	0.0371384
Sdhaf3	287.702	-0.501125	0.275448	0.0023307	0.0373612
Gys1	2814.72	-0.500908	0.256197	0.00173833	0.0311531
Aldoa	82591	-0.500284	0.149685	4.10587e-05	0.00250659
Pyurf	690.46	-0.498808	0.245604	0.00149895	0.0282095
Cct7	14343.3	-0.498323	0.200054	0.000505978	0.0142033
Abcg2	435.397	-0.497725	0.272591	0.00236532	0.0376695
Pfkl	9660.64	-0.497615	0.220853	0.000911993	0.0211037
Thoc6	330.132	-0.496982	0.252009	0.00173718	0.0311531
Ndufv3	2898.39	-0.493033	0.207745	0.000720843	0.018103
Vhl	1587.13	-0.491995	0.229523	0.00124707	0.0251509
Cnbp	12624.7	-0.491992	0.252985	0.00193176	0.033129
Tut1	447.469	-0.487742	0.185227	0.000400379	0.0121472
Wdr74	713.063	-0.485566	0.284525	0.00335206	0.046829
Gpank1	240.814	-0.485538	0.270622	0.00280768	0.0421657
Nle1	387.882	-0.484964	0.284796	0.003394	0.0471955
Eef1d	3851.31	-0.484359	0.246118	0.00197751	0.0336498
Zfp748	238.204	-0.484263	0.234608	0.00161085	0.029512
Cct6a	8040.19	-0.483286	0.287825	0.00360787	0.0490809
Zfp729b	218.184	-0.48286	0.230355	0.00152443	0.0285565
Tarbp2	488.592	-0.479594	0.256338	0.00253229	0.0394788
Mphosph10	921.945	-0.478898	0.256105	0.0025541	0.0397076
Zfp511	245.731	-0.477942	0.253708	0.00250504	0.0392431
Rpl37	4550.53	-0.477744	0.276866	0.00344664	0.0475458
Gpi1	26461	-0.475871	0.182316	0.000494573	0.0140023
Utp15	537.197	-0.47276	0.155392	0.000156931	0.00649252
Zfas1	1782.3	-0.471137	0.267863	0.00342064	0.0474251
Slc16a3	1540.93	-0.470435	0.247352	0.00259561	0.0401865
Myc	603.439	-0.468035	0.24952	0.00279901	0.0421621
Zcchc9	352.128	-0.467973	0.1852	0.000672856	0.0172734
2410006H16Rik	2536.03	-0.467433	0.2598	0.00327103	0.046144
Cenpm	334.9	-0.466719	0.268177	0.00368805	0.0497088
Rpp38	244.691	-0.466699	0.264636	0.00352804	0.0484141
Arhgef39	254.41	-0.464425	0.233446	0.0023114	0.0371384
1600020E01Rik	315.094	-0.463775	0.213666	0.00159733	0.0294701
9130401M01Rik	245.9	-0.463726	0.241301	0.00266573	0.0410183
Trmt112	373.226	-0.462586	0.221007	0.0019057	0.0328585
Rps19bp1	601.426	-0.460621	0.257497	0.00355565	0.0485885
Dap	1398.33	-0.460206	0.155866	0.000241939	0.00875528
Chchd6	1035.55	-0.457074	0.235944	0.00276655	0.0419783
Mfge8	1843.7	-0.455755	0.136121	7.62655e-05	0.00390961
Ccdc127	867.911	-0.454403	0.143403	0.000137707	0.00594659
Rad52	332.779	-0.449971	0.212732	0.00209391	0.0350572
Ddx47	1824.01	-0.449914	0.170161	0.000633434	0.0167481
Ecscr	238.429	-0.449279	0.221991	0.00253413	0.0394788
Zfp930	315.237	-0.447677	0.243854	0.00369059	0.0497088
Plekha5	2585.8	-0.447595	0.177864	0.000890933	0.0209998
Usp39	1965.71	-0.442072	0.180481	0.00111645	0.0235589
Pcbp2	10258.6	-0.440696	0.113893	1.43074e-05	0.0011825
Mcm2	5168.71	-0.440415	0.223408	0.00308769	0.0445651
Mterf3	378.625	-0.439716	0.185246	0.00136376	0.0266679
Apold1	2950.26	-0.437662	0.15629	0.000494859	0.0140023
Dars	3139.16	-0.437544	0.217279	0.00293851	0.043491
Calu	9817.93	-0.437042	0.118046	2.82553e-05	0.00192881
Strap	6393.26	-0.436815	0.181445	0.00131029	0.0259823
Spats2	1470.85	-0.436065	0.135256	0.00014751	0.00620533
Rsl1d1	2340.4	-0.435873	0.198172	0.00207222	0.0348496
Cldn12	1578.74	-0.434421	0.215755	0.00304311	0.0442816
Rab11fip4	333.319	-0.432913	0.216114	0.00315547	0.0452616
Uck2	1510.79	-0.431817	0.172553	0.0011206	0.0235702
Atad3a	1483.33	-0.431216	0.167289	0.000944449	0.02151
Abhd18	329.797	-0.431119	0.200848	0.0024382	0.0385036
Trp53rka	284.679	-0.430295	0.202789	0.00258464	0.0400579
Pfn2	657.175	-0.428406	0.176857	0.00140423	0.0270368
Spidr	567.173	-0.427996	0.15152	0.000523877	0.0145966
Ddit4	2308.27	-0.427373	0.205269	0.0028889	0.0429134
Ddx27	1613.44	-0.4263	0.183879	0.00180954	0.0318216
Nolc1	2033.14	-0.425467	0.158636	0.000783998	0.0193335
Exosc4	633.862	-0.4239	0.191891	0.00233871	0.0374377
Rlf	1494.77	-0.422403	0.135825	0.000248757	0.00889485
Tpm4	3891.75	-0.416288	0.140473	0.0004118	0.0122707
Gas5	2525.76	-0.413117	0.149552	0.000741399	0.0184956
Nup205	4226.89	-0.411429	0.119269	9.45145e-05	0.00451595
Pcbp1	8059.43	-0.409088	0.118422	9.54013e-05	0.00453398
Polk	589.902	-0.407897	0.177412	0.00234688	0.0374553
Dhrs11	491.549	-0.407872	0.155189	0.00110953	0.0235589
Pex5	1216.85	-0.405006	0.134463	0.000408527	0.0122705
Impdh2	1204.27	-0.404157	0.181123	0.00281953	0.0422592
Ctnnal1	1415.74	-0.403706	0.172135	0.00223587	0.0363401
Acvrl1	1269.52	-0.400363	0.145817	0.000899391	0.0210521
Gm9794	279.224	-0.398134	0.182405	0.00333291	0.0467087
Mkrn2	953.34	-0.398044	0.122923	0.00022099	0.00831786
Bmt2	1263.21	-0.397827	0.137938	0.000637826	0.0167875
Mars2	312.711	-0.397542	0.186523	0.0037073	0.0497787
Lrrc59	4156.78	-0.396984	0.151203	0.00126805	0.0254459
Cdkn1b	3599.82	-0.396016	0.175867	0.00297417	0.0437474
Trmt2a	799.713	-0.395987	0.168914	0.00245186	0.0386785
Trip6	1382.89	-0.395385	0.183757	0.00365496	0.0494952
Lrrc42	509.747	-0.395067	0.176662	0.00310336	0.0446848
Sgsm3	625.791	-0.39491	0.17141	0.00270472	0.0414485
Entpd6	494.892	-0.393916	0.166771	0.00241733	0.0383352
Bysl	675.018	-0.390099	0.137796	0.000803823	0.0196029
Rnf138	536.742	-0.387003	0.158828	0.00221818	0.0361523
Zwint	2798.6	-0.386052	0.141194	0.00108713	0.0233247
Prelid1	4338.25	-0.381377	0.144271	0.00144221	0.0275905
Necap1	1531.98	-0.378673	0.121462	0.000394285	0.0120109
Tada3	1017.86	-0.378389	0.138266	0.00117197	0.0243439
Txnl1	2566.27	-0.371384	0.158155	0.00320452	0.0455303
St13	6467.16	-0.370898	0.15178	0.00260398	0.0402331
Mkln1	3691.68	-0.369939	0.125746	0.000725203	0.0181821
Etf1	4240.65	-0.369409	0.112625	0.00025693	0.00903176
Fyttd1	1896.68	-0.365587	0.157105	0.00356984	0.0487381
Twnk	541.856	-0.36315	0.139333	0.00191115	0.0329147
Dnajb1	1766.69	-0.360777	0.147395	0.002866	0.0427424
Clpb	1409.04	-0.360019	0.130152	0.00130174	0.0259704
Tars	1831.46	-0.358618	0.139189	0.00215225	0.0354413
Pabpc1	13699.8	-0.356782	0.118511	0.000670297	0.0172596
Actg1	11317	-0.355011	0.125068	0.00111849	0.0235589
Hsp90ab1	53040	-0.342087	0.136154	0.00294214	0.043491
Fscn1	1633.41	-0.34033	0.137562	0.00328012	0.0461892
Pkm	61702.1	-0.33871	0.131395	0.00258007	0.0400579
Avl9	1935.22	-0.32948	0.13215	0.00344422	0.0475458
Rtkn	2445.48	-0.327283	0.122432	0.0022195	0.0361523
Wbp11	3037.11	-0.322821	0.126848	0.00320143	0.0455294
Srp72	3385.67	-0.322697	0.120056	0.00221265	0.0361192
Nfx1	1838.83	-0.316126	0.122144	0.003022	0.0440625
Eif4b	7208.26	-0.305286	0.113696	0.00253158	0.0394788
Ighv1-64	44.314	0.272993	0.868374	0.00308095	0.0445651
Igkv3-2	58.4433	0.314063	0.898602	0.00279844	0.0421621
Tmem189	3421.75	0.326221	0.116595	0.00159512	0.0294655
Lamp1	12674.4	0.328701	0.132335	0.00354719	0.0485613
Myot	8.57013	0.335417	0.89051	0.00294226	0.043491
Lonp2	2168.61	0.344446	0.127406	0.00177366	0.0314928
Vipas39	1300.69	0.351675	0.123318	0.00111071	0.0235589
Cyb5b	5932.93	0.351819	0.144203	0.00319137	0.0454724
Smc6	1888.34	0.356433	0.144982	0.00291983	0.0433301
Txnip	4311.55	0.361925	0.148012	0.00284872	0.0425692
Laptm4a	14311.8	0.362262	0.115159	0.000421957	0.0125236
Lactb	578.144	0.362639	0.144908	0.00247332	0.038901
Ube2d1	638.374	0.362975	0.139441	0.00193018	0.033129
Sypl	2030.62	0.366089	0.15627	0.00343256	0.0474679
Scoc	955.796	0.371183	0.142531	0.00177092	0.0314928
Dennd6a	986.466	0.372566	0.1434	0.00177241	0.0314928
Hsf4	1062.76	0.373752	0.16042	0.00324969	0.0459979
Pigq	1973.83	0.375436	0.132825	0.000949604	0.02151
Mdfic	1694.96	0.377421	0.119918	0.000364078	0.0113203
Snx13	1345.65	0.379719	0.133561	0.000868543	0.0207373
Ap1g1	2370.51	0.381469	0.148718	0.00174751	0.031244
Ttc13	838.553	0.383856	0.14078	0.00113535	0.0238018
Trappc12	924.588	0.384217	0.149622	0.00168408	0.0305454
Fto	2083.24	0.385106	0.149106	0.0016088	0.029512
Cdk10	493.557	0.385785	0.168427	0.00308821	0.0445651
Cryab	8005.44	0.387361	0.16535	0.00271646	0.0415012
Fam192a	1380.19	0.389089	0.171924	0.00314735	0.0452314
Galc	1030.45	0.390465	0.173727	0.00319828	0.0455277
Tbcel	695.762	0.391105	0.153311	0.00162408	0.0296387
Dnaja2	3661.73	0.392426	0.134208	0.000605431	0.0161499
Gltp	964.542	0.393897	0.171862	0.00280584	0.0421657
Rdh14	505.763	0.394762	0.160364	0.0019187	0.0330069
Atp6v1d	3281.74	0.395221	0.123632	0.000259803	0.00903176
Sacm1l	2384.77	0.395756	0.140227	0.000773234	0.019154
Hs1bp3	900.197	0.396084	0.136984	0.000637184	0.0167875
Phyh	743.515	0.396672	0.158559	0.00171168	0.0308596
Hps5	1341.45	0.396979	0.176505	0.00295733	0.0435424
Timp2	3825.66	0.398005	0.180739	0.00321226	0.0455971
St3gal6	5416.81	0.39819	0.180328	0.00316697	0.0452967
Acsf3	538.306	0.398217	0.180341	0.0031661	0.0452967
Zdhhc7	767.031	0.400948	0.132876	0.000420986	0.0125195
Ivd	1348.07	0.401088	0.146085	0.000892119	0.0209998
Klf15	796.75	0.406367	0.190939	0.00336727	0.0469978
Sprtn	526.689	0.407036	0.153168	0.00104223	0.0226906
Nrde2	370.029	0.407098	0.165907	0.00169118	0.0305763
Ctnnb1	30455.5	0.409657	0.1565	0.00111497	0.0235589
Snx9	1145.22	0.409722	0.190333	0.00308911	0.0445651
Rad50	1977.1	0.411692	0.183343	0.00250786	0.0392431
Afg3l1	1459.05	0.4131	0.121475	0.000109524	0.0050467
Zbtb38	1109.42	0.41327	0.203102	0.00370904	0.0497787
Spg7	1358.84	0.418261	0.173958	0.00165297	0.0300536
Nfxl1	670.155	0.421703	0.192702	0.00250234	0.0392431
Marcks	6778.73	0.421966	0.184115	0.00201628	0.0340614
Mbp	24199.8	0.425362	0.162359	0.00091638	0.0211401
Cyp2j9	175.519	0.426111	0.211689	0.00334163	0.0467448
Wdr48	2149.8	0.428497	0.154464	0.000595568	0.0159719
Sppl2a	2111.53	0.429539	0.164634	0.00089353	0.0210001
Plekhg3	2092.65	0.432009	0.213608	0.00307302	0.0445651
Ttc7b	800.664	0.433014	0.159397	0.000653416	0.017006
Ccsap	232.924	0.433943	0.210629	0.00279697	0.0421621
Dnase2a	542.952	0.434731	0.177816	0.00123502	0.0250643
Inpp5e	572.974	0.435757	0.16868	0.000880293	0.0209512
Prkaca	1917.51	0.436005	0.143275	0.000256082	0.00903176
Mob3a	285.935	0.437005	0.178254	0.0011825	0.0244612
Ppp4r3a	1700.89	0.437742	0.195962	0.00188791	0.0325893
Sbk1	350.517	0.43805	0.206005	0.00234347	0.0374406
Rnase4	185.771	0.438513	0.196485	0.00187875	0.0324685
Coro7	1070.91	0.438888	0.20248	0.00213578	0.0352663
Frmd6	324.538	0.439258	0.194239	0.00174965	0.031244
Mid1ip1	875.155	0.439353	0.160371	0.000568153	0.0154543
Smpdl3a	2003.88	0.44327	0.225883	0.00304587	0.0442816
Mut	1592.75	0.443802	0.129276	6.73782e-05	0.00356298
Srd5a3	419.023	0.444291	0.168571	0.000695049	0.017662
Sirpa	5751.01	0.444618	0.200137	0.00178666	0.0316044
Celf2	4864.97	0.445109	0.227624	0.00302647	0.0440848
Cfap54	3433.74	0.447149	0.207947	0.00201204	0.0340279
D230025D16Rik	608.129	0.448528	0.159178	0.000410436	0.0122707
Pdxk	2294.11	0.449034	0.184898	0.00107492	0.0231608
Pnpla8	1015.75	0.450667	0.130334	5.65519e-05	0.00315723
Wdr6	4547.9	0.452964	0.219814	0.00226214	0.0366202
Ctdspl	709.503	0.453802	0.215621	0.00204994	0.0345521
Ifngr1	504.103	0.454535	0.19723	0.00132916	0.0262649
Hfe	753.037	0.454563	0.199187	0.00139601	0.0270368
Daam1	2317.54	0.455003	0.152173	0.00023299	0.00859108
Rel	203.94	0.456292	0.246262	0.00328166	0.0461892
Elmod2	925.158	0.456872	0.192209	0.00109897	0.0234104
Slc31a2	417.205	0.457422	0.199177	0.00130734	0.0259704
Cyb561d1	194.589	0.459599	0.218927	0.00194373	0.0332849
Exoc3l	268.569	0.459703	0.255165	0.00350073	0.0481446
Tbck	383.272	0.461557	0.20834	0.00148753	0.028065
Rapgef6	1414.06	0.464098	0.129019	2.89032e-05	0.00194807
Slc23a2	1092.75	0.464917	0.266008	0.00369561	0.0497317
Ptpn6	1891.83	0.465335	0.193552	0.000931462	0.0213242
Zfp354c	243.827	0.46582	0.228426	0.00205753	0.0346412
Scamp2	1416.35	0.465966	0.213736	0.00152689	0.0285565
Pnp	374.687	0.466032	0.251478	0.00298332	0.0437961
Usb1	836.973	0.468072	0.166048	0.00031607	0.0102521
Pdlim3	16.8551	0.46874	0.852824	0.00363585	0.0492808
Efhd2	2213.09	0.47183	0.203229	0.00104251	0.0226906
Acp2	1397.08	0.47314	0.227629	0.00175388	0.0312823
Parp8	365.825	0.473711	0.256658	0.00281532	0.0422383
Snn	1001.58	0.474025	0.202309	0.00096711	0.0217265
Psap	37885.6	0.475182	0.263091	0.00300526	0.0439465
Foxr2	1607.84	0.476033	0.223315	0.00151733	0.0284841
Iglc1	24.3377	0.47812	1.07871	0.00140258	0.0270368
Rnf145	1282.36	0.478205	0.218681	0.00131313	0.0259823
Atp6v0a2	3522.47	0.480591	0.20723	0.000946731	0.02151
Igkv6-15	57.9151	0.481132	1.27791	0.000805368	0.0196029
Ppp1r12a	3654.74	0.481388	0.199652	0.000754877	0.0187694
Dstyk	5381.96	0.48165	0.152998	0.000100532	0.00476277
Megf9	926.961	0.481799	0.22517	0.00140125	0.0270368
Slc7a5	4992.39	0.486256	0.23121	0.00144914	0.0275905
Glipr2	236.795	0.491356	0.287699	0.00318943	0.0454724
Dpysl2	764.744	0.492709	0.216182	0.00090554	0.0210843
Itga4	583.219	0.493279	0.219351	0.000966068	0.0217265
Ero1lb	122.58	0.493975	0.263609	0.00220706	0.0360671
P2rx7	384.799	0.496174	0.170786	0.00016958	0.00690177
Pink1	1249.95	0.502454	0.236788	0.00117652	0.0244046
Rasgrp3	2702.03	0.50309	0.155477	5.5891e-05	0.00315553
Man2b1	3198.97	0.503513	0.249432	0.00147296	0.0278761
Kidins220	2433.49	0.5059	0.296621	0.00285978	0.042692
Mbnl1	2645.52	0.508595	0.193239	0.000308593	0.0101135
Fam174a	425.363	0.508807	0.192748	0.000301369	0.00998488
Klf6	5389.01	0.511004	0.232939	0.000911597	0.0211037
Ogdh	10254.4	0.511151	0.164252	7.37583e-05	0.00381966
Cmtm6	797.294	0.513214	0.270781	0.00178116	0.0315814
Arhgap17	1092.96	0.514543	0.220764	0.000628357	0.0166432
Tmcc3	1521.02	0.516483	0.185815	0.000185349	0.00734276
Nudt21	630.966	0.516629	0.164309	6.15726e-05	0.00333502
Rspry1	854.169	0.516723	0.18688	0.000192597	0.00743553
Adam17	1643.07	0.518857	0.208533	0.000399935	0.0121472
Ogfod1	665.528	0.520479	0.291024	0.0021347	0.0352663
Cept1	551.71	0.523619	0.18742	0.000162193	0.00663857
Sntb2	1858.82	0.524694	0.221679	0.000513681	0.0143659
Dync1li2	1636.48	0.526867	0.194581	0.000199268	0.00767334
Pnpla7	538.868	0.529097	0.341664	0.00342501	0.0474251
Phkb	1435.38	0.529997	0.178951	9.03512e-05	0.00447725
Deptor	1236.93	0.532063	0.248489	0.000843363	0.0202915
Map3k5	617.931	0.532593	0.252339	0.000905068	0.0210843
Ankrd44	531.664	0.532753	0.225178	0.000472685	0.0136778
Rbl2	1785.87	0.533201	0.192148	0.000151624	0.00633858
Fanca	1012.09	0.53327	0.13954	4.33567e-06	0.000494237
Btbd7	1393.03	0.533382	0.279811	0.0014719	0.0278761
Vegfc	353.318	0.534059	0.231091	0.000537996	0.0148796
Zc3h4	1311.29	0.53669	0.21115	0.000282153	0.00954364
Zkscan7	81.8818	0.539372	0.341496	0.00300437	0.0439465
Spire2	185.683	0.539692	0.354158	0.00339782	0.0472049
Uggt2	370.326	0.540085	0.2394	0.000584384	0.0158243
Fgd2	194.389	0.541442	0.365496	0.00369936	0.0497377
Rinl	118.834	0.541916	0.342762	0.00294834	0.0434952
Cdkn2c	1158.48	0.542813	0.178055	5.78105e-05	0.00320903
Pkn1	1827.06	0.546983	0.231008	0.00040621	0.0122705
Exoc8	436.915	0.549708	0.218648	0.000263863	0.00910084
Rbms3	726.276	0.55082	0.294362	0.0014032	0.0270368
Mxd4	2226.83	0.550854	0.263096	0.000804613	0.0196029
Plekhm1	3648	0.551158	0.302805	0.00158502	0.0293569
Slc36a1	465.945	0.552711	0.248186	0.000559945	0.0152896
Btbd6	186.721	0.553665	0.288652	0.00122459	0.0249198
Syk	569.788	0.556061	0.306578	0.00155689	0.0289374
Arrb2	613.383	0.563669	0.284874	0.000976358	0.0218422
Tmsb4x	5983.71	0.564991	0.35906	0.00263408	0.0405729
Mgst2	102.724	0.566519	0.352904	0.0024215	0.0383608
Dynll2	6477.32	0.567208	0.195753	6.82752e-05	0.00359774
Lck	257.404	0.56743	0.320586	0.00161139	0.029512
Ctsc	3010.02	0.568496	0.285734	0.00091621	0.0211401
Pacs2	2033.15	0.569351	0.241578	0.000337395	0.0106899
Nrros	574.265	0.570217	0.285485	0.000886718	0.0209998
Ptprg	978.966	0.574144	0.244321	0.000329259	0.0104945
Amotl2	568.056	0.574936	0.209435	0.000100893	0.00476305
Fkbp1b	150.484	0.575441	0.349563	0.00208909	0.0350379
Pskh1	768.366	0.577742	0.198583	5.7907e-05	0.00320903
Ccr8	9.16696	0.57888	0.871016	0.00334292	0.0467448
Mlph	14085.3	0.579385	0.235537	0.000228464	0.00847179
Acaca	1454.41	0.580681	0.313874	0.00121177	0.0246924
Plcg2	227.911	0.584863	0.214056	9.42918e-05	0.00451595
Slc38a7	687.949	0.586657	0.255494	0.000344514	0.0108696
Got2	5293.4	0.588113	0.217889	0.000101173	0.00476305
Stk17b	469.109	0.590404	0.324721	0.00124206	0.0251053
Gm829	232.059	0.591623	0.305428	0.000899949	0.0210521
Fzd6	579.859	0.595788	0.278878	0.000505835	0.0142033
Amfr	6590.83	0.597453	0.214391	6.93146e-05	0.00362706
Prkcq	2164.01	0.599453	0.375588	0.00209966	0.0351144
Vps9d1	529.277	0.600443	0.23164	0.000125508	0.0055582
Jaml	131.037	0.605066	0.414768	0.00288525	0.0429019
Cyp4v3	496.715	0.606982	0.379419	0.00200984	0.0340279
Spg20	2177.1	0.607694	0.259255	0.00025297	0.0089814
Nrap	22.1868	0.607816	0.882413	0.00310168	0.0446848
Pqlc3	586.473	0.609485	0.294453	0.000556845	0.0152381
Lgmn	5945.08	0.610548	0.275684	0.000363848	0.0113203
Alcam	892.618	0.611625	0.286253	0.000453453	0.0132748
Nipal3	3080.12	0.616126	0.396571	0.00217443	0.0355725
Arhgef37	980.912	0.617625	0.451391	0.00342518	0.0474251
Map7	349.157	0.621129	0.231619	7.79466e-05	0.00398164
Jade2	986.037	0.621168	0.40005	0.00213515	0.0352663
Myo5a	19942.9	0.625229	0.346234	0.0010689	0.0231271
Abca5	427.707	0.627191	0.329363	0.000804711	0.0196029
Clec2d	680.245	0.627202	0.336359	0.000899206	0.0210521
Fam49a	2336.44	0.628275	0.353014	0.00113195	0.0237757
Lacc1	508.114	0.628938	0.31061	0.000564729	0.0153922
Gtf2a1	882.889	0.633941	0.32278	0.000655645	0.017006
Fes	252.845	0.635249	0.474662	0.00346034	0.0476328
Myadm	8238.37	0.635635	0.345302	0.000923346	0.0212031
Bcl6	258.544	0.637438	0.390069	0.00161592	0.0295589
Cd300a	295.07	0.638166	0.485169	0.00361854	0.0491787
Heatr5a	701.587	0.640549	0.233674	5.40059e-05	0.0030606
Fam102a	711.873	0.640602	0.231479	4.93074e-05	0.00289834
Igsf6	148.68	0.650414	0.47513	0.00305847	0.0444217
AC141882.2	160.495	0.653048	0.357034	0.000884124	0.0209759
Fstl4	49.9777	0.653943	0.462	0.00269478	0.0413806
Akna	449.851	0.657377	0.379022	0.00113636	0.0238018
Ndrg4	286.593	0.657929	0.374975	0.00107134	0.0231271
Zbtb42	515.67	0.659042	0.409799	0.00160001	0.0294833
Fcgr3	516.565	0.660481	0.368161	0.00094854	0.02151
Jam3	493.959	0.660787	0.297241	0.00026082	0.00904618
Cyld	1555.32	0.66322	0.33604	0.000554753	0.0152381
Ldb3	26.2209	0.663438	0.859528	0.00353322	0.0484141
Bcl11a	10.0202	0.666178	0.858275	0.00355258	0.0485885
Ttc12	287.687	0.666671	0.27489	0.000131207	0.00574482
Smpx	9.6423	0.667471	1.39786	0.000556989	0.0152381
Tubb3	2255.11	0.669196	0.411641	0.0014738	0.0278761
Ccdc102a	163.284	0.672839	0.322141	0.000374662	0.0115495
mt-Cytb	48900.5	0.678904	0.279614	0.000121461	0.00543317
Ogn	82.4874	0.679387	0.539389	0.00362557	0.0491859
Rpgrip1l	398.903	0.683609	0.195926	2.12902e-06	0.000288051
Ccr5	800.241	0.687692	0.550497	0.00362176	0.0491787
Trim5	163.579	0.689258	0.543558	0.00345791	0.0476328
Ttn	106.897	0.69211	0.993309	0.00160515	0.029512
4930430E12Rik	60.395	0.697953	0.522598	0.00288526	0.0429019
Csf2ra	243.857	0.699698	0.518446	0.00277589	0.0419822
Pik3cg	99.0639	0.699718	0.566476	0.00360803	0.0490809
Izumo1r	11.4606	0.703518	0.875675	0.0030809	0.0445651
Cmtm3	1790.87	0.707868	0.259525	3.63283e-05	0.00229122
Arl2bp	2997.99	0.715842	0.232852	9.22926e-06	0.000855587
Hcls1	545.623	0.715898	0.497438	0.00212605	0.0352663
Klf4	65.4688	0.718822	0.481852	0.00183879	0.0320359
Elmo1	140.091	0.721839	0.597342	0.00358346	0.0488795
Eya1	3045.18	0.722209	0.322697	0.000190805	0.0074236
Adgre5	2042.75	0.72479	0.234633	8.29312e-06	0.000788266
Ifi47	4513.39	0.725065	0.388439	0.000618522	0.0164116
Fcer1g	1045.33	0.726891	0.516462	0.00224309	0.0364181
Gm48626	108.606	0.72991	0.420913	0.000907289	0.0210924
Adgb	679.849	0.730399	0.313903	0.000137553	0.00594659
Arl5c	45.5329	0.732271	0.598842	0.00338316	0.0471758
Ubl7	6189.28	0.73304	0.431409	0.000996804	0.022145
C3ar1	768.942	0.735247	0.540781	0.00247373	0.038901
Was	209.405	0.735962	0.35288	0.000301847	0.00998488
Ap3m2	702.484	0.736688	0.287444	5.86724e-05	0.00323949
Birc3	229.444	0.737314	0.433668	0.000983736	0.0219205
Irf4	73.8701	0.738323	0.443782	0.00109027	0.0233576
Unc93b1	1370.32	0.739939	0.503686	0.00185572	0.0322145
Cd53	775.783	0.740936	0.485123	0.00158533	0.0293569
Slfn5	785.07	0.741075	0.601712	0.00324564	0.045984
Cd68	1086.58	0.741973	0.427202	0.000874218	0.0208397
Ispd	331.317	0.74677	0.28494	4.59067e-05	0.00274672
Vav3	76.2494	0.74726	0.587863	0.00294113	0.043491
Mmp25	36.8502	0.755557	0.812256	0.00366599	0.0495552
Vav1	273.514	0.755691	0.641853	0.00344769	0.0475458
Itgb2	961.4	0.756817	0.560292	0.00239989	0.0381392
B4galnt3	38.354	0.756953	0.633605	0.00333391	0.0467087
Ntng2	155.547	0.757755	0.538685	0.00209042	0.0350379
Gm8995	545.628	0.759143	0.655985	0.00352519	0.0484141
Tifab	212.584	0.760346	0.648216	0.0034263	0.0474251
Cpne2	1427.97	0.762042	0.253448	9.91215e-06	0.000907687
Myo1g	247.845	0.762283	0.589352	0.00269933	0.0414081
Ctse	34.7115	0.763443	0.68159	0.00366112	0.0495339
Zcchc24	536.595	0.763528	0.42956	0.000739052	0.0184677
Klrb1c	21.5316	0.765184	0.829116	0.00339272	0.0471955
Ptk2b	436.636	0.765505	0.624882	0.00308008	0.0445651
Col4a4	171.277	0.766329	0.34362	0.000173207	0.00695448
Frzb	697.647	0.766732	0.31746	9.12134e-05	0.00447725
Tmem56	3222.2	0.767071	0.18943	9.6209e-08	2.5495e-05
N4bp2l1	84.4034	0.768224	0.400603	0.00047692	0.0137738
Myh4	392.582	0.770353	1.58652	0.000368643	0.011415
Tpsb2	10.3158	0.771282	1.00377	0.00142131	0.0272609
Fli1	100.855	0.773455	0.546038	0.00197064	0.0335926
Laptm5	1434.33	0.774347	0.626499	0.00294682	0.0434952
Dzip1	1178.39	0.775656	0.279892	2.40477e-05	0.00172798
Atp1a2	34.2405	0.778537	1.02064	0.00130535	0.0259704
Traf1	118.144	0.785663	0.542554	0.00177406	0.0314928
Adap1	79.5331	0.785827	0.690485	0.00333411	0.0467087
2310001H17Rik	30.7603	0.786443	0.650666	0.00299831	0.0439303
Unc13b	38.1842	0.787112	0.547652	0.00181786	0.0318932
Klrc2	9.27806	0.787415	0.940638	0.00193242	0.033129
Acod1	98.328	0.787665	0.67094	0.00315882	0.0452664
Enpp2	3631.65	0.789562	0.264465	1.0074e-05	0.000916913
Cul9	110.756	0.789609	0.337819	0.000114373	0.00519008
Apobec1	879.48	0.790537	0.477934	0.00100657	0.0222631
Clec4a3	345.409	0.793998	0.651226	0.00288432	0.0429019
Ppargc1a	2099.8	0.794769	0.316124	6.04599e-05	0.00331382
Csf3r	164.627	0.797935	0.712671	0.00326829	0.046144
Tgfb1	612.433	0.801981	0.439147	0.000594644	0.0159719
P2ry10	61.9312	0.802815	0.75019	0.00330648	0.046495
Gm21188	79.9749	0.804543	0.596749	0.00216733	0.0354951
Tnfaip8l2	101.726	0.804554	0.523022	0.00135191	0.0265052
Nfam1	115.746	0.807755	0.626013	0.00243538	0.0384995
Smpdl3b	322.807	0.809871	0.314414	4.71945e-05	0.00280145
Adgre1	1123.07	0.816862	0.659907	0.00262808	0.0405221
Pik3ip1	928.214	0.81703	0.361383	0.000143012	0.00613645
Psmb10	3580.81	0.820076	0.509823	0.00108718	0.0233247
Myom2	26.1654	0.824255	0.943533	0.00180833	0.0318216
P2ry13	48.3454	0.825586	0.73221	0.00295487	0.0435424
Cd8b1	62.6291	0.826124	0.768774	0.00301173	0.0439982
Cryzl2	30.5106	0.82638	0.645329	0.00237382	0.0377649
Cnnm1	40.5778	0.828251	0.620603	0.00211923	0.0352663
Glipr1	119.372	0.828701	0.546144	0.00136844	0.0267246
Lamc3	75.3259	0.832741	0.700379	0.00270908	0.0414538
Slc7a2	34.0655	0.834131	0.714934	0.00277042	0.0419783
Prkg1	590.685	0.835203	0.348343	8.73322e-05	0.00438647
Agap2	35.7009	0.836116	0.825259	0.00275753	0.0419155
Fasl	17.4892	0.836684	0.937836	0.00182442	0.0319337
Gimap8	62.798	0.837584	0.648737	0.00226463	0.0366202
Klri2	22.2325	0.839084	0.823549	0.00273873	0.041672
Cndp1	17.8457	0.839629	0.900506	0.00215957	0.0354559
Slc16a10	68.2529	0.845241	0.597301	0.00170948	0.030857
Ubash3a	21.4985	0.845728	0.793916	0.00276828	0.0419783
Zc3h12d	57.3505	0.846374	0.691256	0.00248049	0.0389665
4930523C07Rik	27.866	0.847238	0.685353	0.0024309	0.0384691
Pla2g15	668.646	0.848198	0.381306	0.000156856	0.00649252
Spn	195.089	0.848529	0.750512	0.00272175	0.0415399
Kcnk6	59.2916	0.851706	0.655332	0.00215461	0.0354413
Cnr2	24.7645	0.85426	0.759861	0.00267444	0.0411103
Sytl3	12.1187	0.855235	0.872843	0.002307	0.0371384
Cmklr1	140.634	0.855324	0.654727	0.00210937	0.0352374
Tbxas1	127.246	0.856707	0.677805	0.00226773	0.0366202
Atl1	408.953	0.861034	0.206503	5.11056e-08	1.66849e-05
Hcst	20.5611	0.86136	0.768016	0.00260765	0.0402485
Klhl6	57.1472	0.862522	0.592877	0.00150711	0.0283277
Ighv8-8	30.3414	0.86406	1.95595	0.000205098	0.00784097
Nkg7	121.36	0.864093	0.792085	0.002583	0.0400579
Myo18b	7.97648	0.866131	1.60335	0.000324504	0.0104132
Gm43351	8.46046	0.867493	0.952513	0.00161097	0.029512
Usp11	361.054	0.871279	0.286461	7.73485e-06	0.000749432
Gm5431	130.455	0.871897	0.681076	0.00212376	0.0352663
Nxpe1-ps	9.60882	0.874524	0.895151	0.00203238	0.0342946
Nckap1l	798.952	0.875347	0.590413	0.00137829	0.0268211
Ms4a6b	693.709	0.876085	0.559595	0.00111807	0.0235589
Trdn	17.3746	0.876657	1.35552	0.000456769	0.0133458
Selplg	350.059	0.879281	0.695317	0.00213693	0.0352663
Sun3	18.0413	0.879846	0.762245	0.00240586	0.0381936
Cd300c2	206.736	0.883168	0.593566	0.00134272	0.0263906
Tnfsf8	16.3547	0.883946	0.866603	0.00216494	0.0354947
Rragd	710.78	0.886217	0.313972	1.83199e-05	0.00139659
Lst1	230.837	0.887582	0.647652	0.00173113	0.0311355
Rassf4	362.275	0.888111	0.581049	0.001206	0.0246568
Fyb	529.297	0.890418	0.507364	0.000654715	0.017006
Adcy7	1082.51	0.890948	0.344293	4.37269e-05	0.00265867
Fgl2	1749.27	0.891323	0.84024	0.00223545	0.0363401
2022-09-03	22.7183	0.891626	0.829674	0.0022671	0.0366202
Tbx21	22.4343	0.892376	0.893168	0.00195406	0.0333479
Gm36161	100.078	0.898796	0.664341	0.00174936	0.031244
Prkch	168.765	0.903316	0.394465	0.000123047	0.00548343
Prex1	455.99	0.905891	0.543254	0.000819803	0.0198898
Tlr2	128.08	0.906823	0.582774	0.00109405	0.0233719
Lyz2	3356.47	0.906974	0.489164	0.000483803	0.0138924
Camk1d	143.367	0.907236	0.739777	0.00207697	0.0348903
Rnase6	47.1577	0.912671	0.815239	0.0021286	0.0352663
Sgpp2	116.774	0.914942	0.797242	0.00211915	0.0352663
Fermt3	385.347	0.915129	0.581655	0.00103515	0.0226286
Ifi205	131.309	0.915544	0.610615	0.00123775	0.0250857
Scimp	57.699	0.916513	0.67415	0.0016617	0.0301759
Tgfbr2	3508.19	0.919444	0.498578	0.000493022	0.0140023
Pag1	56.6191	0.91975	0.624453	0.001306	0.0259704
Pou3f1	28.2928	0.92116	0.705195	0.00179996	0.0317772
Il2ra	41.9007	0.922129	0.878748	0.0018726	0.0323994
Pmp22	694.283	0.923033	0.610895	0.00119	0.0244813
Naaa	444.587	0.923678	0.444866	0.000244366	0.00881744
Klrd1	42.8793	0.928891	0.878636	0.00183519	0.0320243
Sptlc2	4902.87	0.931214	0.230462	1.23975e-07	3.03176e-05
Inpp4b	671.536	0.93309	0.24297	3.08795e-07	6.0227e-05
Blnk	73.0542	0.935298	0.671032	0.00149608	0.0281909
Igkv6-25	13.8348	0.937304	1.79297	0.000238602	0.00870364
Synm	67.051	0.938167	0.666828	0.00145006	0.0275905
Casp1	335.653	0.941315	0.547894	0.000687504	0.0175375
Samsn1	75.9841	0.942115	0.595885	0.000977358	0.0218422
Trdc	14.671	0.942848	0.924499	0.00153878	0.0286837
Evi2a	185.649	0.947607	0.470943	0.00029499	0.00982298
Gatm	331.159	0.958059	0.470711	0.000274129	0.00935653
Cd3d	52.0256	0.958573	0.797041	0.00178506	0.0316044
Ebi3	49.3689	0.961232	0.686126	0.00139774	0.0270368
Slc8a1	94.3441	0.961379	0.688622	0.00140965	0.0271065
A630076J17Rik	13.3896	0.964462	1.14239	0.000638277	0.0167875
Icos	36.4702	0.968056	0.810474	0.00172729	0.0311037
Gm11992	92.4808	0.969697	0.355864	2.87833e-05	0.00194807
Igsf21	15.8772	0.972162	0.969734	0.00120775	0.0246568
Tlr11	15.0248	0.972479	0.889908	0.00156394	0.0290325
Pirb	309.861	0.9725	0.55189	0.000592602	0.0159493
Btla	27.2703	0.972864	0.764615	0.0016296	0.0297007
Pld4	919.202	0.974488	0.629708	0.00100843	0.0222714
Coro1a	831.681	0.977747	0.570832	0.00067117	0.0172596
Nuak2	54.6207	0.98008	0.699243	0.00134041	0.0263906
Pak1	90.8186	0.982372	0.647009	0.00106205	0.0230489
Tbc1d10c	20.7297	0.984983	0.722874	0.00141147	0.0271067
Neurl3	173.173	0.990225	0.640126	0.000985239	0.0219205
Ly6c2	407.58	0.992345	0.709905	0.00131265	0.0259823
Mybpc2	83.2701	0.993133	1.38886	0.00036026	0.0112716
Gimap7	39.944	0.993168	0.794067	0.00155239	0.0288894
Gm4759	40.075	0.993934	0.916697	0.00137103	0.0267405
AC153155.2	164.152	1.00009	0.588834	0.000679824	0.0173928
Gucy2f	92.6351	1.00277	0.698707	0.00120412	0.0246568
Lyn	805.043	1.00397	0.473952	0.00021238	0.00805435
H2-T24	303.76	1.00803	0.65132	0.00095604	0.0215907
Ptger4	52.0719	1.00805	0.617281	0.000789043	0.019426
Gzmk	27.2471	1.01116	0.898324	0.00136097	0.0266481
Trem2	223.665	1.01887	0.449445	0.000135921	0.00591672
Ncr1	35.6422	1.01902	0.781459	0.00137874	0.0268211
Sez6	30.504	1.01993	0.745727	0.00128421	0.025715
Gpr155	201.295	1.02383	0.372928	2.91861e-05	0.00194807
Ccr2	354.367	1.02474	0.638691	0.000823264	0.0199095
Lctl	13.629	1.02522	0.838957	0.00139059	0.0270166
Arhgef6	119.941	1.02532	0.601599	0.000651618	0.017006
Hk3	456.73	1.02828	0.644959	0.000837439	0.0201873
Kcnj13	4597.07	1.02873	0.518717	0.000312303	0.0101778
Cd3e	54.7138	1.03395	0.804231	0.00133132	0.026273
Cyth3	2112.18	1.03426	0.240061	6.98877e-08	2.01841e-05
Tagap	53.574	1.03619	0.667712	0.000904719	0.0210843
Klra2	191.301	1.03947	0.712038	0.00106802	0.0231271
Fam171b	148.122	1.03984	0.324165	5.98282e-06	0.000608014
Cd6	43.7391	1.04123	0.816916	0.001305	0.0259704
Tnfrsf1b	427.836	1.04137	0.685031	0.000954418	0.0215865
Ms4a4c	705.455	1.04313	0.624318	0.000690757	0.0175827
Igkc	1505.37	1.04373	1.55039	0.000269355	0.00923556
Me3	231.187	1.04715	0.533987	0.000329716	0.0104945
Tnfrsf13b	48.1799	1.04732	0.606587	0.000602769	0.0161151
Klrb1f	10.5344	1.04908	0.939313	0.0010974	0.0234102
Clec7a	291.891	1.04976	0.767099	0.0011854	0.0244797
Efcab6	56.8538	1.05084	0.731743	0.00108174	0.0232745
S1pr4	19.1996	1.05127	0.817716	0.00125584	0.0252479
Frmd4b	190.731	1.05209	0.486431	0.00018684	0.00736475
Slamf7	374.659	1.05691	0.785375	0.00118798	0.0244797
Tyrobp	809.994	1.05815	0.459525	0.000124072	0.00551275
Pcdhb10	50.3498	1.05897	0.554189	0.000374924	0.0115495
Gpm6b	22.7604	1.06025	0.723176	0.00101089	0.0222929
Cd40	120.408	1.06167	0.702459	0.000933496	0.0213383
Tnni2	85.7758	1.06541	1.53706	0.000264214	0.00910084
Cd300lf	182.774	1.06589	0.591705	0.000493241	0.0140023
Ncf1	297.561	1.06612	0.544251	0.000328946	0.0104945
Atp2a3	57.8146	1.06703	0.829321	0.00118829	0.0244797
Ms4a6c	994.727	1.07103	0.571144	0.000408099	0.0122705
AC166110.3	28.381	1.07535	0.836106	0.0011535	0.0240601
Themis2	456.152	1.0762	0.681126	0.000799291	0.0196029
Hhatl	124.965	1.08017	0.689373	0.000814129	0.0197841
Tex14	27.4127	1.08118	0.710823	0.000883064	0.0209759
Hoxd13	171.381	1.08296	0.318301	3.42617e-06	0.000414953
Ptprcap	57.5866	1.08933	0.856849	0.001094	0.0233719
mt-Nd4	16561.7	1.09249	0.367269	1.55496e-05	0.00124215
Nlrp1b	38.677	1.09606	0.644291	0.000603056	0.0161151
Sipa1l2	1347.18	1.09841	0.307998	2.00382e-06	0.000273576
Nkain2	22.6876	1.1005	0.917608	0.000985141	0.0219205
Arhgap22	39.8182	1.10235	0.753899	0.000922863	0.0212031
Cpa3	10.6066	1.10737	1.08346	0.000585851	0.0158243
Klf2	108.738	1.1084	0.447351	7.62381e-05	0.00390961
Il2rg	322.996	1.11041	0.60325	0.00043104	0.012768
Cd48	228.069	1.1145	0.558236	0.00029189	0.00976304
Fcgr4	893.43	1.1192	0.69941	0.000713676	0.0180624
Mpped2	58.5666	1.12685	0.521272	0.000188312	0.00737145
Cd3g	83.8309	1.12826	0.843274	0.000947088	0.02151
Gxylt2	1651.97	1.12914	0.675873	0.000613425	0.0163052
Slamf6	38.4283	1.13398	0.831701	0.000921733	0.0212031
Angptl7	13.1202	1.13672	0.964645	0.000792141	0.0194703
Bcl2l14	14.3923	1.13901	0.923038	0.000860529	0.0206115
2022-03-01	184.588	1.1418	0.729849	0.000726524	0.0181849
Cpne4	568.722	1.14223	0.252244	5.83193e-08	1.86349e-05
Lat2	259.183	1.14241	0.472231	9.27339e-05	0.00449251
Tsc22d3	439.129	1.14335	0.353156	7.42934e-06	0.000734038
Tmem171	35.9799	1.14476	0.644784	0.000482675	0.0138866
2022-09-01	94.4528	1.14855	0.509433	0.000146813	0.0061984
Sgcg	752.792	1.14982	0.406088	2.76311e-05	0.0019035
mt-Nd1	39982.6	1.15007	0.316796	1.97294e-06	0.000273356
Myh10	54.7225	1.15194	0.738102	0.000715364	0.0180624
Aim2	73.0564	1.15996	0.694904	0.000585405	0.0158243
Cma1	10.5626	1.16452	0.996943	0.000668911	0.0172596
Tlr8	181.686	1.16531	0.655603	0.000468438	0.0135811
Cyba	1798.46	1.1721	0.228579	5.11215e-09	2.64739e-06
Clec18a	42.8843	1.178	0.544036	0.000185794	0.00734276
Ckm	387.212	1.17994	0.974395	0.000678554	0.01739
Gng2	247.1	1.18002	0.523105	0.000146932	0.0061984
Ptpro	57.0045	1.18049	0.693197	0.00053137	0.0147507
Ncf4	174.323	1.18338	0.425223	3.37415e-05	0.00215168
Arhgef3	136.527	1.18583	0.441648	4.50557e-05	0.00271746
Abat	1236.3	1.18717	0.431678	3.73547e-05	0.00233047
Abcg3	82.1947	1.1913	0.804818	0.000715616	0.0180624
mt-Nd2	23939.5	1.19776	0.324729	1.94835e-06	0.000273356
mt-Nd6	368.94	1.20278	0.250642	2.79463e-08	1.07615e-05
Maf	1176.09	1.21128	0.391107	1.38313e-05	0.00116044
Napsa	126.641	1.21363	0.668703	0.000407117	0.0122705
Fut4	25.3352	1.2144	0.725098	0.000525761	0.014622
Slfn1	312.189	1.21979	0.540309	0.000146316	0.0061984
Cd209a	15.2156	1.22171	0.850674	0.000668362	0.0172596
Rassf5	149.571	1.22322	0.522594	0.000118411	0.00534025
C230014O12Rik	50.5974	1.22483	0.624046	0.000294291	0.00982148
Pdcd1lg2	32.2713	1.22723	0.897146	0.000654047	0.017006
Amdhd1	315.746	1.23645	0.434926	3.05794e-05	0.00201422
Ifi44l	164.389	1.24167	0.529532	0.000117389	0.0053101
Lrp2bp	33.4519	1.24437	0.722324	0.000459036	0.013386
Ldhd	189.556	1.24998	0.332379	1.85266e-06	0.000270128
Il6ra	126.46	1.251	0.749097	0.000491752	0.0140023
mt-Nd5	33644.1	1.2555	0.363388	5.09389e-06	0.000551016
Thsd7a	876.575	1.25701	0.471919	5.13605e-05	0.0029553
Ctsh	1070.55	1.26081	0.347313	2.95629e-06	0.000376251
Klra17	36.6764	1.26262	0.842791	0.000569067	0.0154543
Fmo5	46.8826	1.2635	0.489553	6.42822e-05	0.00344722
Lag3	84.1562	1.268	0.488014	6.15752e-05	0.00333502
Trbc2	61.6483	1.26997	0.825723	0.00054288	0.0149596
Tlr1	123.379	1.27023	0.558719	0.000139669	0.00601017
Hgf	25.6996	1.27305	0.780515	0.00049213	0.0140023
Cd180	445.778	1.27554	0.636979	0.000257266	0.00903176
Sema7a	2593.4	1.27651	0.456419	3.64631e-05	0.00229122
Omg	29.9721	1.28156	0.859487	0.000535971	0.014851
H2-Q2	202.86	1.28209	0.572674	0.000151097	0.00633848
Abcg8	55.1806	1.28651	0.581506	0.000160357	0.00659793
Lfng	133.939	1.28771	0.499782	6.58136e-05	0.00350011
Stat4	28.5075	1.29025	0.829357	0.000504342	0.0142033
Gm1966	99.8879	1.2911	0.744756	0.000411591	0.0122707
Il10ra	360.585	1.29438	0.732836	0.000389008	0.0118984
Lsp1	374.124	1.29589	0.509588	7.19012e-05	0.00374935
Cd22	85.4003	1.30019	0.852944	0.000497385	0.0140409
Atp8b4	119.204	1.30855	0.566473	0.000126757	0.00558249
Mafb	269.142	1.30983	0.63823	0.00022391	0.00838572
5430427O19Rik	50.6291	1.31812	0.637789	0.000215505	0.00813963
B3galnt1	53.9572	1.34892	0.453359	2.43046e-05	0.00172989
Dock10	230.92	1.35128	0.641876	0.000192441	0.00743553
Arl4c	125.514	1.35155	0.446887	2.1389e-05	0.00159811
Pdgfc	67.2723	1.3558	0.61186	0.000152366	0.00633858
Wdfy4	235.38	1.35647	0.703155	0.000265931	0.00913903
Adamtsl2	102.598	1.35652	0.375395	4.03281e-06	0.000465883
Tlr9	209.687	1.35704	0.778369	0.000350213	0.0110262
Skap1	30.3911	1.35778	0.914817	0.000404876	0.0122589
Gm8909	107.531	1.37496	0.526223	6.15041e-05	0.00333502
Cd52	470.93	1.38045	0.658783	0.000189628	0.00739699
Dock2	384.529	1.38069	0.634897	0.000162229	0.00663857
Btk	92.8201	1.384	0.565078	8.98376e-05	0.00447725
H2-DMb2	76.4096	1.38537	0.777837	0.000312423	0.0101778
AB124611	214.751	1.39318	0.46393	2.35196e-05	0.00169816
Xcl1	30.1322	1.39725	0.713875	0.000236468	0.00866167
Cds1	21.8608	1.39788	0.711544	0.000233397	0.00859108
Ighm	285.995	1.39824	0.739836	0.000262075	0.00906875
Lpxn	235.858	1.40143	0.410618	7.8754e-06	0.000758158
mt-Tw	32.0378	1.40782	0.853539	0.00032983	0.0104945
Lat	41.8961	1.41246	0.850855	0.000323074	0.0103903
Havcr2	198.038	1.42014	0.381523	3.31813e-06	0.000405135
Otulinl	144.113	1.42262	0.455091	1.75219e-05	0.00135788
I830077J02Rik	38.2756	1.42274	0.64556	0.000146235	0.0061984
Hhipl1	931.218	1.42593	0.39232	4.34407e-06	0.000494237
Aoah	153.738	1.42734	0.599377	0.000101712	0.00477345
Gm32122	14.8673	1.42944	1.31979	0.000170623	0.00692545
Cd247	38.7256	1.43114	0.824665	0.000289623	0.00970884
Ptafr	192.97	1.43246	0.609019	0.000107672	0.00499689
2310031A07Rik	12.0954	1.43392	1.06831	0.000252972	0.0089814
Hrh2	21.5566	1.45675	0.847556	0.000271103	0.00927431
Ankdd1b	41.4045	1.45732	0.624898	0.00010955	0.0050467
Lilra5	19.8485	1.46567	0.791433	0.000235406	0.00864383
Myo1f	347.672	1.47213	0.570154	6.45005e-05	0.00344722
Klrk1	194.226	1.47503	0.872829	0.000258974	0.00903176
Cd28	43.708	1.4762	0.87627	0.000258431	0.00903176
Ipcef1	43.6575	1.4817	0.844003	0.000244831	0.00881744
Klri1	11.3524	1.48737	1.10327	0.00020223	0.00776748
Rnf144b	132.934	1.49156	0.544787	4.54534e-05	0.00273047
Plek	802.025	1.49477	0.437392	8.67072e-06	0.000808801
Eomes	29.2219	1.5085	0.851131	0.000222509	0.00835411
Csf1r	698.395	1.509	0.594379	6.88847e-05	0.00361717
B4galnt1	153.683	1.50911	0.521208	3.17095e-05	0.0020735
Pla2g2d	31.7772	1.50981	1.15421	0.000174845	0.00698358
Cd83	139.124	1.51709	0.51404	2.78511e-05	0.0019099
Enpep	2153.76	1.53193	0.32483	1.44417e-07	3.37284e-05
Smco3	32.552	1.54526	0.781401	0.000166533	0.00679619
Ikzf3	59.4253	1.55117	0.815579	0.000177043	0.00705262
Ms4a7	805.062	1.55649	0.422889	4.4628e-06	0.000503927
Lair1	314.77	1.55789	0.453594	8.62099e-06	0.000808801
Tns1	452.652	1.56051	0.480031	1.36814e-05	0.00115431
Ikzf1	238.057	1.56245	0.662216	9.1064e-05	0.00447725
Ctsw	55.2499	1.56609	0.837156	0.000173654	0.00695448
Cacna1a	88.1138	1.57758	0.293145	8.72631e-09	4.09537e-06
Cd2	56.1656	1.57905	0.730877	0.0001214	0.00543317
Tlr13	349.867	1.58251	0.50791	1.88598e-05	0.0014233
BC147527	104.434	1.58646	0.388082	1.38465e-06	0.000214377
Cd226	34.8244	1.58706	0.909623	0.000171186	0.00692955
Apba1	17.0097	1.58959	0.797776	0.000145521	0.0061984
Plcl2	89.6234	1.5912	0.537841	2.68152e-05	0.00185581
Nr1h3	185.218	1.59869	0.410215	2.48486e-06	0.000327348
Aif1	515.94	1.60717	0.55355	2.99241e-05	0.00197974
Abca13	303.23	1.60763	0.415262	2.69289e-06	0.000350151
Il12b	25.145	1.61207	0.804341	0.000134997	0.00589356
Tcap	33.4707	1.61371	1.94944	8.42104e-05	0.00427254
C1qc	2534.76	1.61925	0.489766	1.19585e-05	0.00105025
Cxcl16	479.384	1.63822	0.438236	3.96081e-06	0.000461112
Dlg2	62.0498	1.66248	0.743373	9.03854e-05	0.00447725
Gdf3	105.869	1.66462	0.425926	2.47439e-06	0.000327348
Ms4a4b	228.999	1.6678	0.671427	6.17529e-05	0.00333502
Clec12a	539.633	1.688	0.5081	1.12344e-05	0.000998332
Cyp4f18	58.9239	1.69563	0.526802	1.41518e-05	0.00118073
Cdh1	73.7814	1.69696	0.352641	1.15445e-07	2.93857e-05
Slamf8	227.573	1.7023	0.656646	4.83928e-05	0.00286127
Shtn1	155.398	1.70292	0.466959	5.03756e-06	0.000551016
Pla2g7	270.954	1.71032	0.468909	5.01808e-06	0.000551016
Slc24a4	295.987	1.71251	0.589117	2.67723e-05	0.00185581
Efcab1	18.7334	1.71451	0.924101	0.000104526	0.00489026
Trac	81.5122	1.71593	0.681746	5.33484e-05	0.00304634
Mpeg1	3909.34	1.71704	0.525212	1.24328e-05	0.00108556
Sell	132.468	1.72122	0.635854	3.84001e-05	0.00237322
Ly9	272.217	1.73233	0.592804	2.5305e-05	0.0017832
Lmod1	146.017	1.7333	0.542588	1.44486e-05	0.00118573
Cybb	1075.85	1.73356	0.582361	2.2698e-05	0.00167499
Il18r1	42.1482	1.73765	0.872285	9.12265e-05	0.00447725
Bglap3	85.2138	1.74147	0.629851	3.34755e-05	0.00214844
Entpd1	285.766	1.74191	0.449621	2.70657e-06	0.000350151
Klk1	22.9598	1.7422	0.968499	9.47212e-05	0.00451595
AC120164.2	22.4098	1.75126	1.07689	8.86901e-05	0.00443982
C1qb	2819.33	1.75418	0.382727	2.78204e-07	5.57076e-05
Ly86	398.974	1.75444	0.406097	6.97195e-07	0.000118983
Sorl1	74.8513	1.75444	0.703615	5.08713e-05	0.0029384
C1qa	3070.73	1.76392	0.415598	8.90651e-07	0.000145389
Rhoh	61.7642	1.76424	0.467687	3.53336e-06	0.000424512
Zmynd15	53.513	1.77156	0.572946	1.71293e-05	0.00134685
Sla	255.857	1.77226	0.495827	5.82292e-06	0.000598963
Cebpa	146.035	1.77659	0.44423	1.87071e-06	0.000270137
Arhgap15	105.168	1.77677	0.39595	3.90991e-07	7.52807e-05
Vcam1	664.189	1.77826	0.964171	8.23864e-05	0.00419417
Gpr65	141.08	1.78535	0.572656	1.59563e-05	0.00126789
Tlr12	22.4259	1.78984	0.736211	5.0834e-05	0.0029384
Cd84	335.878	1.79344	0.371944	1.0919e-07	2.82726e-05
Itk	52.5209	1.79577	0.665477	3.38125e-05	0.00215168
Anpep	311.147	1.80065	0.388418	2.24975e-07	4.82667e-05
Ccr7	56.3577	1.803	0.507712	5.99189e-06	0.000608014
Nova1	53.8176	1.80377	0.578057	1.54517e-05	0.00124093
Klra3	36.4793	1.8069	0.951779	7.33816e-05	0.0038133
Nectin4	50.8138	1.80749	0.564377	1.29928e-05	0.00112141
Tigit	52.5066	1.8076	0.78443	5.62027e-05	0.00315723
Arhgap32	165.291	1.81025	0.359485	4.3731e-08	1.52733e-05
Vmn1r139	17.1586	1.83207	0.794501	5.20708e-05	0.00298473
Tlr7	242.177	1.83373	0.455243	1.65622e-06	0.000251244
Ccl8	1443.2	1.83906	0.415651	4.69998e-07	8.71145e-05
Cd86	125.776	1.84244	0.460605	1.78168e-06	0.000264923
Tmem154	90.6781	1.85405	0.334947	3.77039e-09	2.17784e-06
Cd200r4	95.2245	1.87164	0.62227	1.69966e-05	0.00134345
Ctss	4630.87	1.88258	0.457056	1.20752e-06	0.000188902
Cd33	73.4213	1.8853	0.412831	2.71595e-07	5.51191e-05
Sh2d2a	87.4901	1.88932	0.688454	2.5302e-05	0.0017832
Satb1	26.9805	1.9322	0.757467	2.91539e-05	0.00194807
Ctla4	42.712	1.96632	0.832691	3.17555e-05	0.0020735
Cd4	77.784	1.98608	0.606374	8.02547e-06	0.000767685
Clec9a	23.1911	1.99106	0.77155	2.33613e-05	0.00169816
P2ry14	85.1601	1.99769	0.579912	5.54817e-06	0.000582674
Gpr141	75.3156	2.04268	0.53086	1.9657e-06	0.000273356
Lhfpl4	37.9769	2.0444	0.713342	1.36261e-05	0.00115431
Cd7	34.7327	2.0484	0.770375	1.76312e-05	0.00135788
Ppfia4	74.4408	2.07558	0.389629	7.19178e-09	3.6002e-06
Eef1a2	28.1591	2.09239	1.95727	3.79889e-05	0.00235751
Rgs1	258.763	2.0965	0.457644	1.77703e-07	3.9832e-05
Tnfsf13b	22.4144	2.13917	0.650225	5.09996e-06	0.000551016
Gimap3	98.8046	2.26095	0.546901	4.75655e-07	8.71145e-05
Cd27	36.1461	2.31811	0.720042	3.00757e-06	0.00037956
Abcc12	74.3927	2.33543	0.379496	3.06852e-11	3.29164e-08
Calhm6	135.05	2.35581	0.479242	1.89428e-08	7.68875e-06
Xcr1	51.7386	2.37779	0.545801	1.45981e-07	3.37284e-05
Traf3ip3	43.9041	2.41802	0.484888	1.02899e-08	4.29261e-06
Wasf3	67.7772	2.43198	0.639178	5.51546e-07	9.97965e-05
Dnase1l3	150.176	2.49963	0.694838	6.45223e-07	0.000111379
Gpr174	21.1997	2.54684	0.977333	3.17001e-06	0.000391826
H2-Ea-ps	1051.69	2.79568	0.613382	4.81816e-09	2.64739e-06
Igfn1	201.273	2.83712	0.585205	1.00686e-09	7.56051e-07
Lax1	23.052	2.91729	0.897504	1.92398e-07	4.18758e-05
Mlip	44.0844	3.01328	0.541443	5.83996e-12	1.75409e-08
Pvalb	57.1986	4.36579	2.39011	1.984e-06	0.000273356
Ighg1	2282.03	5.43127	3.35319	2.39039e-06	0.000320526
H2-M2	30.1992	7.40592	2.05882	7.93907e-08	2.24024e-05
Igkv3-7	24.0362	7.5461	2.13708	9.01388e-08	2.46128e-05
Ighv10-3	43.5968	23.5014	2.36468	8.74952e-24	1.314e-19

## Sheet: FDR, 1>log2fc>1
gene	baseMean	log2FoldChange	lfcSE	pvalue	padj
Gm12950	53.6744	-6.5907	2.02653	1.25163e-07	3.03176e-05
Gm33301	24.7893	-5.86202	2.56077	7.18253e-07	0.000121199
Alas2	442.226	-4.40065	1.84605	4.36781e-07	8.19948e-05
C1ql3	41.0379	-4.26405	1.39089	3.21946e-08	1.17926e-05
Gnal	75.2265	-3.34628	1.05775	5.01733e-08	1.66849e-05
Hbb-bs	11009.6	-3.28709	1.99281	4.54348e-06	0.000509209
Ncam1	82.364	-2.99603	0.506484	9.96727e-13	4.98962e-09
Hbb-bt	801.079	-2.77735	1.89303	1.0237e-05	0.000926137
Rmrp	35.0585	-2.77333	0.818898	2.65025e-07	5.45225e-05
Map2	59.7121	-2.7271	0.455538	8.22124e-12	1.86999e-08
Mogat2	63.6208	-2.55136	0.764675	8.7873e-07	0.000145389
Hba-a1	1056.36	-2.54084	1.56005	1.14703e-05	0.0010133
Sema3c	108.348	-2.47231	0.520667	2.11449e-08	8.35668e-06
Adcy2	95.6892	-2.30906	0.375968	3.66971e-11	3.67411e-08
Prickle2	69.3688	-2.20955	0.401974	2.04433e-09	1.33486e-06
Cd9	860.709	-2.16597	0.379355	7.42263e-10	5.86701e-07
Umodl1	29.1021	-2.16234	0.874082	1.43305e-05	0.0011825
Megf10	180.278	-2.15378	0.411829	9.39592e-09	4.2013e-06
Mest	192.83	-2.12554	0.455683	1.20228e-07	3.0093e-05
Wipf3	313.772	-2.06799	0.326604	2.41057e-11	2.78476e-08
Dlx6	90.2611	-2.03237	0.358694	1.35022e-09	9.21706e-07
1600014C23Rik	62.8158	-1.99398	0.363171	3.75805e-09	2.17784e-06
Esm1	237.561	-1.97544	0.439239	3.08556e-07	6.0227e-05
Hmga2	174.037	-1.96734	0.581421	6.7377e-06	0.000679106
Nxf3	53.1137	-1.9594	0.660345	1.48801e-05	0.00120795
Mogat1	113.268	-1.91304	0.38854	6.3814e-08	1.96216e-05
Cav2	1673.6	-1.90839	0.340282	2.36529e-09	1.48008e-06
Maff	176.314	-1.8382	0.34315	9.51153e-09	4.2013e-06
Pip5k1b	103.968	-1.83339	0.284744	1.99808e-11	2.72792e-08
Gm17546	28.5464	-1.82903	1.4144	6.19571e-05	0.00333502
Apln	344.555	-1.82586	0.571912	1.29121e-05	0.00112089
Tmtc2	44.432	-1.81855	0.735736	4.46717e-05	0.00270516
Hilpda	537.2	-1.77997	0.27178	1.06131e-11	1.91046e-08
Arhgef5	141.45	-1.77687	0.373409	1.41721e-07	3.37284e-05
Scn1a	130.108	-1.77649	0.383506	2.30532e-07	4.87623e-05
Pkp2	72.9434	-1.74934	0.340916	2.95074e-08	1.10786e-05
Lrp2	16.743	-1.74644	0.932094	9.24393e-05	0.00449251
Sptbn2	84.5155	-1.72594	0.585457	2.42666e-05	0.00172989
Angptl4	234.503	-1.70664	0.454202	3.76018e-06	0.000441175
Pgk1-rs7	28.8172	-1.68389	0.538959	1.75821e-05	0.00135788
Akap12	185.868	-1.66364	0.288535	1.27653e-09	9.12902e-07
Cav1	606.148	-1.65862	0.440595	3.69861e-06	0.000437368
Pafah1b3	563.446	-1.64234	0.408424	1.76351e-06	0.000264845
Nes	358.848	-1.64093	0.261932	7.26681e-11	6.82081e-08
Cdc42ep1	368.764	-1.62854	0.301788	8.45526e-09	4.09537e-06
Gm20619	159.401	-1.61922	0.383909	9.42453e-07	0.000152191
Ace	517.103	-1.61546	0.387013	1.0809e-06	0.000170874
Acsbg1	349.665	-1.60951	0.643405	6.59563e-05	0.00350011
Bnip3	6502.17	-1.60538	0.248953	2.35187e-11	2.78476e-08
Kdelr3	415.421	-1.60406	0.442446	5.31887e-06	0.000566516
Espn	1181.2	-1.59759	0.298485	1.02287e-08	4.29261e-06
Tmem223	138.18	-1.56908	0.363384	6.44455e-07	0.000111379
Cntln	64.56	-1.54516	0.366758	8.85985e-07	0.000145389
Cited1	2906.1	-1.53697	0.335821	2.46659e-07	5.14491e-05
St6galnac3	29.9116	-1.50562	0.979815	0.00022648	0.0084609
Rcor2	217.244	-1.49885	0.306062	6.58415e-08	1.96216e-05
Hba-a2	287.301	-1.49811	1.28157	0.000151996	0.00633858
Grhpr	831.979	-1.48824	0.225592	8.71616e-12	1.86999e-08
Peg10	781.364	-1.47317	0.248371	4.40809e-10	3.67781e-07
Ddah1	392.294	-1.46821	0.468564	1.7737e-05	0.00135905
Smtnl2	131.05	-1.46203	0.720987	0.000187545	0.00737145
Apol11b	10.4767	-1.44973	1.88744	0.000111045	0.00509991
Eno2	430.398	-1.43533	0.337002	6.16356e-07	0.000109266
Acta2	175.147	-1.43243	0.421276	8.51596e-06	0.000804357
Tagln	127.408	-1.42163	0.520876	4.67933e-05	0.00278866
3830403N18Rik	102.75	-1.41057	0.772155	0.000278009	0.00944342
Tmeff2	38.1546	-1.40981	0.741872	0.000252045	0.0089814
Nr1i2	45.3935	-1.40723	0.647353	0.000157835	0.00651201
Tnfrsf12a	643.57	-1.40532	0.36214	1.98117e-06	0.000273356
Ank3	46.6027	-1.3969	0.567767	8.72008e-05	0.00438647
1500009L16Rik	43.4291	-1.38785	0.777549	0.000309102	0.0101135
C87436	641.168	-1.3865	0.304709	1.87667e-07	4.14469e-05
Prelid2	634.779	-1.37915	0.229235	2.11086e-10	1.86476e-07
Pdzrn3	35.7986	-1.3673	0.797369	0.000352519	0.0110756
Mum1l1	37.1205	-1.36643	0.763552	0.000323097	0.0103903
Gm12070	27.46	-1.36105	0.676175	0.000227353	0.00847179
Fam83a	31.9961	-1.34752	0.777405	0.00036279	0.0113203
Pcdh17	104.218	-1.33977	0.364294	3.18303e-06	0.000391826
Prkcz	88.2203	-1.32751	0.473374	3.73981e-05	0.00233047
Tnfrsf9	670.677	-1.32726	0.438561	2.0675e-05	0.00155249
Gpihbp1	164.199	-1.30146	0.462542	3.56966e-05	0.00226199
Gh	68.3908	-1.28762	0.660599	0.000283063	0.0095529
Mpp2	339.974	-1.28055	0.432842	2.34524e-05	0.00169816
Amhr2	131.233	-1.27351	0.47543	4.99741e-05	0.00292028
Zcwpw1	70.2289	-1.24383	0.420816	2.23701e-05	0.00166314
Tex19.2	75.5542	-1.23844	1.06324	0.000451578	0.0132457
Tes	2211.65	-1.22978	0.419558	2.34881e-05	0.00169816
Loxl2	924.833	-1.2098	0.381475	1.09687e-05	0.000980519
Car9	5075.83	-1.20844	0.325058	1.83714e-06	0.000270128
Abca12	709.39	-1.20587	0.663751	0.000409834	0.0122707
Dync1i1	14.4646	-1.20337	1.1076	0.000436179	0.0128948
Mme	92.6551	-1.19751	0.504387	0.000107803	0.00499689
Polr3g	113.009	-1.19552	0.390178	1.47901e-05	0.00120716
Spry4	130.651	-1.19171	0.385862	1.36015e-05	0.00115431
Cldn5	27.4933	-1.19039	0.637475	0.000375292	0.0115495
Slc6a15	23.0165	-1.16592	0.985413	0.000687812	0.0175375
Wdr54	108.614	-1.1659	0.511524	0.000137795	0.00594659
Dlx6os1	62.2952	-1.13089	0.549929	0.00024854	0.00889485
Etv4	50.0586	-1.12647	0.655147	0.000557044	0.0152381
Bnip3l-ps	18.7249	-1.12371	0.830632	0.000957976	0.0216019
Kcne3	88.9811	-1.11881	0.746743	0.000844479	0.0202915
Adgrl4	107.75	-1.11731	0.472664	0.000106992	0.0049901
Ttc9	18.5499	-1.11416	0.900141	0.00096784	0.0217265
Ptges3l	40.0463	-1.11107	0.551374	0.000278561	0.00944342
Galk1	2740.31	-1.10652	0.346412	7.7044e-06	0.000749432
Hspb1	605.289	-1.10408	0.557733	0.000306299	0.0100722
Igfbp3	1317.53	-1.09776	0.524844	0.000228099	0.00847179
Lockd	530.235	-1.09079	0.52685	0.000241849	0.00875528
Fam178b	205.256	-1.07677	0.461491	0.000114391	0.00519008
Fam162a	2833.9	-1.07366	0.244945	6.66333e-08	1.96216e-05
Plk3	256.263	-1.06932	0.367813	1.84769e-05	0.00140145
Aldoc	1417.24	-1.06841	0.380108	2.54098e-05	0.0017832
Lamc2	17.2238	-1.06533	0.896686	0.00114574	0.0239647
Nsun2	2760.96	-1.05512	0.174445	1.2052e-11	1.91046e-08
Grb7	47.8349	-1.05305	0.745569	0.00111319	0.0235589
Rian	25.4361	-1.05132	0.708913	0.00100166	0.0222199
Gypa	9.70829	-1.04712	1.57946	0.000259552	0.00903176
Agpat4	220.555	-1.044	0.373607	2.56399e-05	0.00179098
Nostrin	243.705	-1.03895	0.561478	0.000444947	0.0130767
Slc2a1	3940.19	-1.03464	0.281636	9.99049e-07	0.000159614
Gls2	60.4558	-1.03287	0.51225	0.000284263	0.00957187
Efs	136.184	-1.03112	0.802451	0.00134431	0.0263906
Ugt8a	33.4219	-1.02487	0.685414	0.00103206	0.0225993
Fhit	49.6091	-1.02179	0.515756	0.000314854	0.0102348
1700025G04Rik	260.752	-1.02065	0.352689	1.74122e-05	0.00135788
Atp6ap1l	24.8654	-1.01931	0.790418	0.00139257	0.0270201
Hotairm1	75.1989	-1.01625	0.592883	0.000642528	0.0168697
AC153155.2	164.152	1.00009	0.588834	0.000679824	0.0173928
Gucy2f	92.6351	1.00277	0.698707	0.00120412	0.0246568
Lyn	805.043	1.00397	0.473952	0.00021238	0.00805435
H2-T24	303.76	1.00803	0.65132	0.00095604	0.0215907
Ptger4	52.0719	1.00805	0.617281	0.000789043	0.019426
Gzmk	27.2471	1.01116	0.898324	0.00136097	0.0266481
Trem2	223.665	1.01887	0.449445	0.000135921	0.00591672
Ncr1	35.6422	1.01902	0.781459	0.00137874	0.0268211
Sez6	30.504	1.01993	0.745727	0.00128421	0.025715
Gpr155	201.295	1.02383	0.372928	2.91861e-05	0.00194807
Ccr2	354.367	1.02474	0.638691	0.000823264	0.0199095
Lctl	13.629	1.02522	0.838957	0.00139059	0.0270166
Arhgef6	119.941	1.02532	0.601599	0.000651618	0.017006
Hk3	456.73	1.02828	0.644959	0.000837439	0.0201873
Kcnj13	4597.07	1.02873	0.518717	0.000312303	0.0101778
Cd3e	54.7138	1.03395	0.804231	0.00133132	0.026273
Cyth3	2112.18	1.03426	0.240061	6.98877e-08	2.01841e-05
Tagap	53.574	1.03619	0.667712	0.000904719	0.0210843
Klra2	191.301	1.03947	0.712038	0.00106802	0.0231271
Fam171b	148.122	1.03984	0.324165	5.98282e-06	0.000608014
Cd6	43.7391	1.04123	0.816916	0.001305	0.0259704
Tnfrsf1b	427.836	1.04137	0.685031	0.000954418	0.0215865
Ms4a4c	705.455	1.04313	0.624318	0.000690757	0.0175827
Igkc	1505.37	1.04373	1.55039	0.000269355	0.00923556
Me3	231.187	1.04715	0.533987	0.000329716	0.0104945
Tnfrsf13b	48.1799	1.04732	0.606587	0.000602769	0.0161151
Klrb1f	10.5344	1.04908	0.939313	0.0010974	0.0234102
Clec7a	291.891	1.04976	0.767099	0.0011854	0.0244797
Efcab6	56.8538	1.05084	0.731743	0.00108174	0.0232745
S1pr4	19.1996	1.05127	0.817716	0.00125584	0.0252479
Frmd4b	190.731	1.05209	0.486431	0.00018684	0.00736475
Slamf7	374.659	1.05691	0.785375	0.00118798	0.0244797
Tyrobp	809.994	1.05815	0.459525	0.000124072	0.00551275
Pcdhb10	50.3498	1.05897	0.554189	0.000374924	0.0115495
Gpm6b	22.7604	1.06025	0.723176	0.00101089	0.0222929
Cd40	120.408	1.06167	0.702459	0.000933496	0.0213383
Tnni2	85.7758	1.06541	1.53706	0.000264214	0.00910084
Cd300lf	182.774	1.06589	0.591705	0.000493241	0.0140023
Ncf1	297.561	1.06612	0.544251	0.000328946	0.0104945
Atp2a3	57.8146	1.06703	0.829321	0.00118829	0.0244797
Ms4a6c	994.727	1.07103	0.571144	0.000408099	0.0122705
AC166110.3	28.381	1.07535	0.836106	0.0011535	0.0240601
Themis2	456.152	1.0762	0.681126	0.000799291	0.0196029
Hhatl	124.965	1.08017	0.689373	0.000814129	0.0197841
Tex14	27.4127	1.08118	0.710823	0.000883064	0.0209759
Hoxd13	171.381	1.08296	0.318301	3.42617e-06	0.000414953
Ptprcap	57.5866	1.08933	0.856849	0.001094	0.0233719
mt-Nd4	16561.7	1.09249	0.367269	1.55496e-05	0.00124215
Nlrp1b	38.677	1.09606	0.644291	0.000603056	0.0161151
Sipa1l2	1347.18	1.09841	0.307998	2.00382e-06	0.000273576
Nkain2	22.6876	1.1005	0.917608	0.000985141	0.0219205
Arhgap22	39.8182	1.10235	0.753899	0.000922863	0.0212031
Cpa3	10.6066	1.10737	1.08346	0.000585851	0.0158243
Klf2	108.738	1.1084	0.447351	7.62381e-05	0.00390961
Il2rg	322.996	1.11041	0.60325	0.00043104	0.012768
Cd48	228.069	1.1145	0.558236	0.00029189	0.00976304
Fcgr4	893.43	1.1192	0.69941	0.000713676	0.0180624
Mpped2	58.5666	1.12685	0.521272	0.000188312	0.00737145
Cd3g	83.8309	1.12826	0.843274	0.000947088	0.02151
Gxylt2	1651.97	1.12914	0.675873	0.000613425	0.0163052
Slamf6	38.4283	1.13398	0.831701	0.000921733	0.0212031
Angptl7	13.1202	1.13672	0.964645	0.000792141	0.0194703
Bcl2l14	14.3923	1.13901	0.923038	0.000860529	0.0206115
2022-03-01	184.588	1.1418	0.729849	0.000726524	0.0181849
Cpne4	568.722	1.14223	0.252244	5.83193e-08	1.86349e-05
Lat2	259.183	1.14241	0.472231	9.27339e-05	0.00449251
Tsc22d3	439.129	1.14335	0.353156	7.42934e-06	0.000734038
Tmem171	35.9799	1.14476	0.644784	0.000482675	0.0138866
2022-09-01	94.4528	1.14855	0.509433	0.000146813	0.0061984
Sgcg	752.792	1.14982	0.406088	2.76311e-05	0.0019035
mt-Nd1	39982.6	1.15007	0.316796	1.97294e-06	0.000273356
Myh10	54.7225	1.15194	0.738102	0.000715364	0.0180624
Aim2	73.0564	1.15996	0.694904	0.000585405	0.0158243
Cma1	10.5626	1.16452	0.996943	0.000668911	0.0172596
Tlr8	181.686	1.16531	0.655603	0.000468438	0.0135811
Cyba	1798.46	1.1721	0.228579	5.11215e-09	2.64739e-06
Clec18a	42.8843	1.178	0.544036	0.000185794	0.00734276
Ckm	387.212	1.17994	0.974395	0.000678554	0.01739
Gng2	247.1	1.18002	0.523105	0.000146932	0.0061984
Ptpro	57.0045	1.18049	0.693197	0.00053137	0.0147507
Ncf4	174.323	1.18338	0.425223	3.37415e-05	0.00215168
Arhgef3	136.527	1.18583	0.441648	4.50557e-05	0.00271746
Abat	1236.3	1.18717	0.431678	3.73547e-05	0.00233047
Abcg3	82.1947	1.1913	0.804818	0.000715616	0.0180624
mt-Nd2	23939.5	1.19776	0.324729	1.94835e-06	0.000273356
mt-Nd6	368.94	1.20278	0.250642	2.79463e-08	1.07615e-05
Maf	1176.09	1.21128	0.391107	1.38313e-05	0.00116044
Napsa	126.641	1.21363	0.668703	0.000407117	0.0122705
Fut4	25.3352	1.2144	0.725098	0.000525761	0.014622
Slfn1	312.189	1.21979	0.540309	0.000146316	0.0061984
Cd209a	15.2156	1.22171	0.850674	0.000668362	0.0172596
Rassf5	149.571	1.22322	0.522594	0.000118411	0.00534025
C230014O12Rik	50.5974	1.22483	0.624046	0.000294291	0.00982148
Pdcd1lg2	32.2713	1.22723	0.897146	0.000654047	0.017006
Amdhd1	315.746	1.23645	0.434926	3.05794e-05	0.00201422
Ifi44l	164.389	1.24167	0.529532	0.000117389	0.0053101
Lrp2bp	33.4519	1.24437	0.722324	0.000459036	0.013386
Ldhd	189.556	1.24998	0.332379	1.85266e-06	0.000270128
Il6ra	126.46	1.251	0.749097	0.000491752	0.0140023
mt-Nd5	33644.1	1.2555	0.363388	5.09389e-06	0.000551016
Thsd7a	876.575	1.25701	0.471919	5.13605e-05	0.0029553
Ctsh	1070.55	1.26081	0.347313	2.95629e-06	0.000376251
Klra17	36.6764	1.26262	0.842791	0.000569067	0.0154543
Fmo5	46.8826	1.2635	0.489553	6.42822e-05	0.00344722
Lag3	84.1562	1.268	0.488014	6.15752e-05	0.00333502
Trbc2	61.6483	1.26997	0.825723	0.00054288	0.0149596
Tlr1	123.379	1.27023	0.558719	0.000139669	0.00601017
Hgf	25.6996	1.27305	0.780515	0.00049213	0.0140023
Cd180	445.778	1.27554	0.636979	0.000257266	0.00903176
Sema7a	2593.4	1.27651	0.456419	3.64631e-05	0.00229122
Omg	29.9721	1.28156	0.859487	0.000535971	0.014851
H2-Q2	202.86	1.28209	0.572674	0.000151097	0.00633848
Abcg8	55.1806	1.28651	0.581506	0.000160357	0.00659793
Lfng	133.939	1.28771	0.499782	6.58136e-05	0.00350011
Stat4	28.5075	1.29025	0.829357	0.000504342	0.0142033
Gm1966	99.8879	1.2911	0.744756	0.000411591	0.0122707
Il10ra	360.585	1.29438	0.732836	0.000389008	0.0118984
Lsp1	374.124	1.29589	0.509588	7.19012e-05	0.00374935
Cd22	85.4003	1.30019	0.852944	0.000497385	0.0140409
Atp8b4	119.204	1.30855	0.566473	0.000126757	0.00558249
Mafb	269.142	1.30983	0.63823	0.00022391	0.00838572
5430427O19Rik	50.6291	1.31812	0.637789	0.000215505	0.00813963
B3galnt1	53.9572	1.34892	0.453359	2.43046e-05	0.00172989
Dock10	230.92	1.35128	0.641876	0.000192441	0.00743553
Arl4c	125.514	1.35155	0.446887	2.1389e-05	0.00159811
Pdgfc	67.2723	1.3558	0.61186	0.000152366	0.00633858
Wdfy4	235.38	1.35647	0.703155	0.000265931	0.00913903
Adamtsl2	102.598	1.35652	0.375395	4.03281e-06	0.000465883
Tlr9	209.687	1.35704	0.778369	0.000350213	0.0110262
Skap1	30.3911	1.35778	0.914817	0.000404876	0.0122589
Gm8909	107.531	1.37496	0.526223	6.15041e-05	0.00333502
Cd52	470.93	1.38045	0.658783	0.000189628	0.00739699
Dock2	384.529	1.38069	0.634897	0.000162229	0.00663857
Btk	92.8201	1.384	0.565078	8.98376e-05	0.00447725
H2-DMb2	76.4096	1.38537	0.777837	0.000312423	0.0101778
AB124611	214.751	1.39318	0.46393	2.35196e-05	0.00169816
Xcl1	30.1322	1.39725	0.713875	0.000236468	0.00866167
Cds1	21.8608	1.39788	0.711544	0.000233397	0.00859108
Ighm	285.995	1.39824	0.739836	0.000262075	0.00906875
Lpxn	235.858	1.40143	0.410618	7.8754e-06	0.000758158
mt-Tw	32.0378	1.40782	0.853539	0.00032983	0.0104945
Lat	41.8961	1.41246	0.850855	0.000323074	0.0103903
Havcr2	198.038	1.42014	0.381523	3.31813e-06	0.000405135
Otulinl	144.113	1.42262	0.455091	1.75219e-05	0.00135788
I830077J02Rik	38.2756	1.42274	0.64556	0.000146235	0.0061984
Hhipl1	931.218	1.42593	0.39232	4.34407e-06	0.000494237
Aoah	153.738	1.42734	0.599377	0.000101712	0.00477345
Gm32122	14.8673	1.42944	1.31979	0.000170623	0.00692545
Cd247	38.7256	1.43114	0.824665	0.000289623	0.00970884
Ptafr	192.97	1.43246	0.609019	0.000107672	0.00499689
2310031A07Rik	12.0954	1.43392	1.06831	0.000252972	0.0089814
Hrh2	21.5566	1.45675	0.847556	0.000271103	0.00927431
Ankdd1b	41.4045	1.45732	0.624898	0.00010955	0.0050467
Lilra5	19.8485	1.46567	0.791433	0.000235406	0.00864383
Myo1f	347.672	1.47213	0.570154	6.45005e-05	0.00344722
Klrk1	194.226	1.47503	0.872829	0.000258974	0.00903176
Cd28	43.708	1.4762	0.87627	0.000258431	0.00903176
Ipcef1	43.6575	1.4817	0.844003	0.000244831	0.00881744
Klri1	11.3524	1.48737	1.10327	0.00020223	0.00776748
Rnf144b	132.934	1.49156	0.544787	4.54534e-05	0.00273047
Plek	802.025	1.49477	0.437392	8.67072e-06	0.000808801
Eomes	29.2219	1.5085	0.851131	0.000222509	0.00835411
Csf1r	698.395	1.509	0.594379	6.88847e-05	0.00361717
B4galnt1	153.683	1.50911	0.521208	3.17095e-05	0.0020735
Pla2g2d	31.7772	1.50981	1.15421	0.000174845	0.00698358
Cd83	139.124	1.51709	0.51404	2.78511e-05	0.0019099
Enpep	2153.76	1.53193	0.32483	1.44417e-07	3.37284e-05
Smco3	32.552	1.54526	0.781401	0.000166533	0.00679619
Ikzf3	59.4253	1.55117	0.815579	0.000177043	0.00705262
Ms4a7	805.062	1.55649	0.422889	4.4628e-06	0.000503927
Lair1	314.77	1.55789	0.453594	8.62099e-06	0.000808801
Tns1	452.652	1.56051	0.480031	1.36814e-05	0.00115431
Ikzf1	238.057	1.56245	0.662216	9.1064e-05	0.00447725
Ctsw	55.2499	1.56609	0.837156	0.000173654	0.00695448
Cacna1a	88.1138	1.57758	0.293145	8.72631e-09	4.09537e-06
Cd2	56.1656	1.57905	0.730877	0.0001214	0.00543317
Tlr13	349.867	1.58251	0.50791	1.88598e-05	0.0014233
BC147527	104.434	1.58646	0.388082	1.38465e-06	0.000214377
Cd226	34.8244	1.58706	0.909623	0.000171186	0.00692955
Apba1	17.0097	1.58959	0.797776	0.000145521	0.0061984
Plcl2	89.6234	1.5912	0.537841	2.68152e-05	0.00185581
Nr1h3	185.218	1.59869	0.410215	2.48486e-06	0.000327348
Aif1	515.94	1.60717	0.55355	2.99241e-05	0.00197974
Abca13	303.23	1.60763	0.415262	2.69289e-06	0.000350151
Il12b	25.145	1.61207	0.804341	0.000134997	0.00589356
Tcap	33.4707	1.61371	1.94944	8.42104e-05	0.00427254
C1qc	2534.76	1.61925	0.489766	1.19585e-05	0.00105025
Cxcl16	479.384	1.63822	0.438236	3.96081e-06	0.000461112
Dlg2	62.0498	1.66248	0.743373	9.03854e-05	0.00447725
Gdf3	105.869	1.66462	0.425926	2.47439e-06	0.000327348
Ms4a4b	228.999	1.6678	0.671427	6.17529e-05	0.00333502
Clec12a	539.633	1.688	0.5081	1.12344e-05	0.000998332
Cyp4f18	58.9239	1.69563	0.526802	1.41518e-05	0.00118073
Cdh1	73.7814	1.69696	0.352641	1.15445e-07	2.93857e-05
Slamf8	227.573	1.7023	0.656646	4.83928e-05	0.00286127
Shtn1	155.398	1.70292	0.466959	5.03756e-06	0.000551016
Pla2g7	270.954	1.71032	0.468909	5.01808e-06	0.000551016
Slc24a4	295.987	1.71251	0.589117	2.67723e-05	0.00185581
Efcab1	18.7334	1.71451	0.924101	0.000104526	0.00489026
Trac	81.5122	1.71593	0.681746	5.33484e-05	0.00304634
Mpeg1	3909.34	1.71704	0.525212	1.24328e-05	0.00108556
Sell	132.468	1.72122	0.635854	3.84001e-05	0.00237322
Ly9	272.217	1.73233	0.592804	2.5305e-05	0.0017832
Lmod1	146.017	1.7333	0.542588	1.44486e-05	0.00118573
Cybb	1075.85	1.73356	0.582361	2.2698e-05	0.00167499
Il18r1	42.1482	1.73765	0.872285	9.12265e-05	0.00447725
Bglap3	85.2138	1.74147	0.629851	3.34755e-05	0.00214844
Entpd1	285.766	1.74191	0.449621	2.70657e-06	0.000350151
Klk1	22.9598	1.7422	0.968499	9.47212e-05	0.00451595
AC120164.2	22.4098	1.75126	1.07689	8.86901e-05	0.00443982
C1qb	2819.33	1.75418	0.382727	2.78204e-07	5.57076e-05
Ly86	398.974	1.75444	0.406097	6.97195e-07	0.000118983
Sorl1	74.8513	1.75444	0.703615	5.08713e-05	0.0029384
C1qa	3070.73	1.76392	0.415598	8.90651e-07	0.000145389
Rhoh	61.7642	1.76424	0.467687	3.53336e-06	0.000424512
Zmynd15	53.513	1.77156	0.572946	1.71293e-05	0.00134685
Sla	255.857	1.77226	0.495827	5.82292e-06	0.000598963
Cebpa	146.035	1.77659	0.44423	1.87071e-06	0.000270137
Arhgap15	105.168	1.77677	0.39595	3.90991e-07	7.52807e-05
Vcam1	664.189	1.77826	0.964171	8.23864e-05	0.00419417
Gpr65	141.08	1.78535	0.572656	1.59563e-05	0.00126789
Tlr12	22.4259	1.78984	0.736211	5.0834e-05	0.0029384
Cd84	335.878	1.79344	0.371944	1.0919e-07	2.82726e-05
Itk	52.5209	1.79577	0.665477	3.38125e-05	0.00215168
Anpep	311.147	1.80065	0.388418	2.24975e-07	4.82667e-05
Ccr7	56.3577	1.803	0.507712	5.99189e-06	0.000608014
Nova1	53.8176	1.80377	0.578057	1.54517e-05	0.00124093
Klra3	36.4793	1.8069	0.951779	7.33816e-05	0.0038133
Nectin4	50.8138	1.80749	0.564377	1.29928e-05	0.00112141
Tigit	52.5066	1.8076	0.78443	5.62027e-05	0.00315723
Arhgap32	165.291	1.81025	0.359485	4.3731e-08	1.52733e-05
Vmn1r139	17.1586	1.83207	0.794501	5.20708e-05	0.00298473
Tlr7	242.177	1.83373	0.455243	1.65622e-06	0.000251244
Ccl8	1443.2	1.83906	0.415651	4.69998e-07	8.71145e-05
Cd86	125.776	1.84244	0.460605	1.78168e-06	0.000264923
Tmem154	90.6781	1.85405	0.334947	3.77039e-09	2.17784e-06
Cd200r4	95.2245	1.87164	0.62227	1.69966e-05	0.00134345
Ctss	4630.87	1.88258	0.457056	1.20752e-06	0.000188902
Cd33	73.4213	1.8853	0.412831	2.71595e-07	5.51191e-05
Sh2d2a	87.4901	1.88932	0.688454	2.5302e-05	0.0017832
Satb1	26.9805	1.9322	0.757467	2.91539e-05	0.00194807
Ctla4	42.712	1.96632	0.832691	3.17555e-05	0.0020735
Cd4	77.784	1.98608	0.606374	8.02547e-06	0.000767685
Clec9a	23.1911	1.99106	0.77155	2.33613e-05	0.00169816
P2ry14	85.1601	1.99769	0.579912	5.54817e-06	0.000582674
Gpr141	75.3156	2.04268	0.53086	1.9657e-06	0.000273356
Lhfpl4	37.9769	2.0444	0.713342	1.36261e-05	0.00115431
Cd7	34.7327	2.0484	0.770375	1.76312e-05	0.00135788
Ppfia4	74.4408	2.07558	0.389629	7.19178e-09	3.6002e-06
Eef1a2	28.1591	2.09239	1.95727	3.79889e-05	0.00235751
Rgs1	258.763	2.0965	0.457644	1.77703e-07	3.9832e-05
Tnfsf13b	22.4144	2.13917	0.650225	5.09996e-06	0.000551016
Gimap3	98.8046	2.26095	0.546901	4.75655e-07	8.71145e-05
Cd27	36.1461	2.31811	0.720042	3.00757e-06	0.00037956
Abcc12	74.3927	2.33543	0.379496	3.06852e-11	3.29164e-08
Calhm6	135.05	2.35581	0.479242	1.89428e-08	7.68875e-06
Xcr1	51.7386	2.37779	0.545801	1.45981e-07	3.37284e-05
Traf3ip3	43.9041	2.41802	0.484888	1.02899e-08	4.29261e-06
Wasf3	67.7772	2.43198	0.639178	5.51546e-07	9.97965e-05
Dnase1l3	150.176	2.49963	0.694838	6.45223e-07	0.000111379
Gpr174	21.1997	2.54684	0.977333	3.17001e-06	0.000391826
H2-Ea-ps	1051.69	2.79568	0.613382	4.81816e-09	2.64739e-06
Igfn1	201.273	2.83712	0.585205	1.00686e-09	7.56051e-07
Lax1	23.052	2.91729	0.897504	1.92398e-07	4.18758e-05
Mlip	44.0844	3.01328	0.541443	5.83996e-12	1.75409e-08
Pvalb	57.1986	4.36579	2.39011	1.984e-06	0.000273356
Ighg1	2282.03	5.43127	3.35319	2.39039e-06	0.000320526
H2-M2	30.1992	7.40592	2.05882	7.93907e-08	2.24024e-05
Igkv3-7	24.0362	7.5461	2.13708	9.01388e-08	2.46128e-05
Ighv10-3	43.5968	23.5014	2.36468	8.74952e-24	1.314e-19
