# Supplementary material for: Kinase Insert Domain Receptor Q472H Pathogenic Germline Variant Impacts Melanoma Tumor Growth and Patient Treatment Outcomes
Source: Cancers (Basel). 2023 Dec 19;16(1):18. doi: 10.3390/cancers16010018 (PMC10778134; doi:10.3390/cancers16010018)
Supplement: Supplementary file 1 [file cancers-16-00018-s001.zip › Supplementary/File S4 BP_goTerm_All_DEGs.xlsx]

## Sheet: Supp_File_3_BP_goTerm_All_DEGs
Category	Term	Count	%	PValue	Genes	List Total	Pop Hits	Pop Total	Fold Enrichment	Bonferroni	Benjamini	FDR
GOTERM_BP_DIRECT	GO:0002376~immune system process	45	11.5979	4.31608e-18	67486, 383619, 279572, 27007, 75345, 22177, 17084, 17085, 246746, 81897, 12516, 12978, 170744, 21939, 246256, 170743, 12477, 30925, 16797, 12259, 21897, 17079, 17476, 12260, 12262, 17096, 240754, 78473, 230787, 637515, 12229, 58205, 56743, 384059, 12504, 13813, 57916, 12502, 12524, 12503, 16428, 16768, 12501, 171285, 12523	351	526	20094	4.89763	9.85361e-15	9.85361e-15	9.67233e-15
GOTERM_BP_DIRECT	GO:0006954~inflammatory response	34	8.76289	6.88819e-14	19204, 383619, 279572, 17084, 27226, 81897, 12978, 11629, 170744, 21939, 170743, 17969, 16797, 12772, 12775, 21897, 18762, 17079, 18782, 20361, 21938, 17096, 20307, 16182, 230787, 637515, 56644, 384059, 13057, 16963, 13058, 14345, 19219, 171285	351	390	20094	4.99084	1.57148e-10	7.86287e-11	7.71821e-11
GOTERM_BP_DIRECT	GO:0002250~adaptive immune response	28	7.21649	3.26999e-13	13040, 15000, 27007, 75345, 17085, 16071, 12516, 16019, 12477, 30925, 16797, 17096, 240754, 78473, 12229, 58205, 56743, 12504, 13813, 57916, 12502, 12524, 12503, 16428, 16768, 12501, 171285, 12523	351	272	20094	5.89316	7.46451e-10	2.48846e-10	2.44268e-10
GOTERM_BP_DIRECT	GO:0032733~positive regulation of interleukin-10 production	12	3.09278	1.33842e-10	232801, 18762, 56644, 81897, 100043314, 15234, 83433, 12487, 16963, 16160, 12522, 19219	351	43	20094	15.9761	3.05561e-07	7.63903e-08	7.4985e-08
GOTERM_BP_DIRECT	GO:0042110~T cell activation	12	3.09278	9.78521e-10	12506, 12504, 12481, 20230, 12487, 75345, 30925, 17085, 94176, 16768, 12501, 12523	351	51	20094	13.4701	2.23396e-06	4.46793e-07	4.38573e-07
GOTERM_BP_DIRECT	GO:0032760~positive regulation of tumor necrosis factor production	16	4.12371	2.18313e-09	21897, 19204, 12481, 22177, 16160, 232801, 56644, 81897, 15507, 13057, 13058, 83397, 12772, 12775, 12523, 171285	351	118	20094	7.76242	4.98407e-06	8.30681e-07	8.15399e-07
GOTERM_BP_DIRECT	GO:0006955~immune response	31	7.98969	3.36993e-09	108005, 13040, 15042, 14990, 279572, 17084, 15061, 81897, 24099, 140795, 170744, 170743, 12477, 16797, 12772, 12775, 21897, 17079, 15013, 21938, 20307, 16160, 240754, 23832, 58205, 384059, 12504, 12487, 667977, 16963, 12524	351	494	20094	3.59248	7.69351e-06	9.95681e-07	9.77364e-07
GOTERM_BP_DIRECT	GO:0032729~positive regulation of interferon-gamma production	14	3.60825	3.48903e-09	21940, 12481, 27007, 16160, 225825, 16182, 56644, 81897, 170744, 170743, 30925, 12772, 12501, 171285	351	87	20094	9.2123	7.96542e-06	9.95681e-07	9.77364e-07
GOTERM_BP_DIRECT	GO:0042102~positive regulation of T cell proliferation	13	3.35052	7.37584e-09	22329, 15000, 16160, 58205, 12504, 11629, 24099, 12487, 12524, 12775, 12511, 12501, 171285	351	76	20094	9.7924	1.68389e-05	1.871e-06	1.83658e-06
GOTERM_BP_DIRECT	GO:0002224~toll-like receptor signaling pathway	8	2.06186	1.68128e-07	17079, 21897, 81897, 384059, 170744, 170743, 279572, 12524	351	25	20094	18.3193	0.000383762	3.83836e-05	3.76774e-05
GOTERM_BP_DIRECT	GO:0045087~innate immune response	34	8.76289	3.30531e-07	67486, 383619, 380809, 279572, 27007, 75345, 17084, 17085, 16071, 81897, 12978, 83433, 170744, 170743, 16019, 20491, 30925, 16017, 12259, 100125263, 21897, 17079, 17476, 12260, 12262, 17096, 637515, 56644, 12229, 384059, 13057, 13058, 171285, 12523	351	710	20094	2.74145	0.000754319	6.86003e-05	6.73383e-05
GOTERM_BP_DIRECT	GO:0007166~cell surface receptor signaling pathway	16	4.12371	5.28262e-06	18762, 12483, 73656, 109225, 21938, 16160, 58205, 12504, 170757, 246256, 17967, 12524, 12502, 12503, 16768, 12501	351	213	20094	4.30031	0.0119878	0.00100502	0.000986529
GOTERM_BP_DIRECT	GO:0007165~signal transduction	47	12.1134	1.37657e-05	16790, 19204, 72536, 15364, 279572, 353346, 54354, 81897, 224860, 271144, 13809, 140795, 170744, 170743, 213439, 83397, 16797, 12772, 15466, 50778, 232413, 12775, 21897, 18762, 330914, 14680, 239463, 14562, 239027, 20849, 17096, 16182, 23832, 11735, 12506, 384059, 170757, 14786, 76117, 245650, 30878, 16985, 14702, 329416, 14744, 13611, 19219	351	1368	20094	1.96685	0.0309386	0.00241747	0.002373
GOTERM_BP_DIRECT	GO:0032755~positive regulation of interleukin-6 production	11	2.83505	2.45337e-05	232801, 21897, 56644, 81897, 19204, 11629, 170744, 170743, 22177, 13057, 16194	351	111	20094	5.67321	0.0544715	0.00400075	0.00392715
GOTERM_BP_DIRECT	GO:0042113~B cell activation	7	1.80412	4.61343e-05	56743, 12483, 21939, 22780, 16019, 12524, 240754	351	38	20094	10.5457	0.0999699	0.00702164	0.00689247
GOTERM_BP_DIRECT	GO:0007155~cell adhesion	26	6.70103	5.96293e-05	18377, 219228, 12550, 71740, 17085, 225825, 77579, 17967, 16634, 16633, 13644, 12511, 107321, 22329, 20343, 12483, 12481, 16782, 93881, 12504, 12527, 27279, 12741, 70417, 12489, 12523	351	602	20094	2.4725	0.127278	0.00834469	0.00819117
GOTERM_BP_DIRECT	GO:0031295~T cell costimulation	6	1.54639	6.21374e-05	58205, 24099, 12487, 12389, 12524, 12501	351	25	20094	13.7395	0.132261	0.00834469	0.00819117
GOTERM_BP_DIRECT	GO:0002755~MyD88-dependent toll-like receptor signaling pathway	5	1.28866	0.000106097	21897, 81897, 170744, 170743, 279572	351	15	20094	19.0826	0.215126	0.0134566	0.0132091
GOTERM_BP_DIRECT	GO:0032731~positive regulation of interleukin-1 beta production	8	2.06186	0.000147672	232801, 637515, 56644, 15507, 383619, 170744, 22177, 12775	351	66	20094	6.93913	0.286205	0.0177439	0.0174175
GOTERM_BP_DIRECT	GO:0045954~positive regulation of natural killer cell mediated cytotoxicity	6	1.54639	0.000286183	503550, 27007, 30925, 83408, 225825, 16768	351	34	20094	10.1026	0.479752	0.0326678	0.0320668
GOTERM_BP_DIRECT	GO:0050729~positive regulation of inflammatory response	9	2.31959	0.000337974	13040, 232801, 637515, 81897, 12606, 383619, 11421, 12772, 19219	351	99	20094	5.20435	0.537785	0.0367426	0.0360667
GOTERM_BP_DIRECT	GO:0045730~respiratory burst	4	1.03093	0.000407113	17972, 17969, 13057, 13058	351	9	20094	25.4435	0.6053	0.0422472	0.04147
GOTERM_BP_DIRECT	GO:0030889~negative regulation of B cell proliferation	5	1.28866	0.000428306	12229, 57916, 22177, 12477, 17096	351	21	20094	13.6304	0.623949	0.042514	0.0417319
GOTERM_BP_DIRECT	GO:0042531~positive regulation of tyrosine phosphorylation of STAT protein	7	1.80412	0.000505009	12978, 21939, 14599, 17096, 16194, 16160, 19219	351	58	20094	6.90922	0.684383	0.048039	0.0471552
GOTERM_BP_DIRECT	GO:0032609~interferon-gamma production	6	1.54639	0.00062135	13813, 27007, 16160, 16182, 16428, 12501	351	40	20094	8.58718	0.75804	0.0567417	0.0556979
GOTERM_BP_DIRECT	GO:0032757~positive regulation of interleukin-8 production	7	1.80412	0.000663185	21897, 56644, 81897, 12481, 170744, 170743, 19219	351	61	20094	6.56943	0.780093	0.0582327	0.0571614
GOTERM_BP_DIRECT	GO:0043277~apoptotic cell clearance	5	1.28866	0.000729737	83433, 22177, 12772, 70417, 22259	351	24	20094	11.9266	0.811111	0.0617033	0.0605681
GOTERM_BP_DIRECT	GO:0030335~positive regulation of cell migration	14	3.60825	0.000779326	66102, 15234, 20361, 16782, 17096, 20348, 56644, 12978, 11629, 17916, 14786, 12389, 54635, 13036	351	264	20094	3.03587	0.831344	0.0635429	0.0623739
GOTERM_BP_DIRECT	GO:0050868~negative regulation of T cell activation	5	1.28866	0.000856898	100043314, 18782, 83408, 240754, 16768	351	25	20094	11.4496	0.858738	0.0662432	0.0650246
GOTERM_BP_DIRECT	GO:2000412~positive regulation of thymocyte migration	3	0.773196	0.000897139	16963, 12772, 12775	351	3	20094	57.2479	0.871148	0.0662432	0.0650246
GOTERM_BP_DIRECT	GO:0051607~defense response to virus	13	3.35052	0.00096731	72536, 67486, 383619, 17086, 12176, 15061, 16160, 637515, 81897, 170744, 21939, 170743, 12524	351	237	20094	3.14018	0.890238	0.0662432	0.0650246
GOTERM_BP_DIRECT	GO:0019722~calcium-mediated signaling	8	2.06186	0.000992761	56743, 12504, 17967, 12772, 16797, 12775, 23832, 12501	351	90	20094	5.0887	0.896439	0.0662432	0.0650246
GOTERM_BP_DIRECT	GO:0006120~mitochondrial electron transport, NADH to ubiquinone	5	1.28866	0.000998909	17719, 17716, 17717, 17721, 17722	351	26	20094	11.0092	0.897884	0.0662432	0.0650246
GOTERM_BP_DIRECT	GO:0042098~T cell proliferation	7	1.80412	0.00100912	20555, 27371, 24099, 12487, 16160, 94176, 12501	351	66	20094	6.07174	0.900239	0.0662432	0.0650246
GOTERM_BP_DIRECT	GO:0001666~response to hypoxia	12	3.09278	0.00101556	57875, 22329, 17719, 230099, 12176, 12389, 13057, 268860, 17721, 20525, 94352, 11656	351	206	20094	3.33483	0.901696	0.0662432	0.0650246
GOTERM_BP_DIRECT	GO:0050766~positive regulation of phagocytosis	7	1.80412	0.0010924	56644, 16186, 83433, 16017, 13057, 94176, 12775	351	67	20094	5.98112	0.917529	0.0692761	0.0680017
GOTERM_BP_DIRECT	GO:0050850~positive regulation of calcium-mediated signaling	5	1.28866	0.00115668	56644, 12504, 83433, 17967, 12501	351	27	20094	10.6015	0.928797	0.07137	0.070057
GOTERM_BP_DIRECT	GO:0008283~cell proliferation	16	4.12371	0.0012333	239463, 12390, 67486, 75745, 20849, 16160, 12606, 27371, 12527, 12978, 13809, 77579, 12389, 17969, 14702, 14725	351	348	20094	2.63209	0.940237	0.0740955	0.0727324
GOTERM_BP_DIRECT	GO:0002223~stimulatory C-type lectin receptor signaling pathway	4	1.03093	0.00131612	56644, 503550, 27007, 22177	351	13	20094	17.6147	0.950545	0.0770438	0.0756264
GOTERM_BP_DIRECT	GO:0001916~positive regulation of T cell mediated cytotoxicity	6	1.54639	0.00158478	15042, 15013, 14990, 667977, 16963, 16160	351	49	20094	7.00994	0.973242	0.0904511	0.0887871
GOTERM_BP_DIRECT	GO:0045060~negative thymic T cell selection	4	1.03093	0.00165355	12487, 94176, 12775, 12501	351	14	20094	16.3565	0.977136	0.0920746	0.0903807
GOTERM_BP_DIRECT	GO:0001774~microglial cell activation	5	1.28866	0.00173354	21897, 81897, 83433, 11629, 12259	351	30	20094	9.54131	0.980958	0.0942303	0.0924967
GOTERM_BP_DIRECT	GO:0019221~cytokine-mediated signaling pathway	10	2.57732	0.00184338	232801, 16154, 16186, 12606, 12978, 20849, 12389, 12772, 16194, 16160	351	158	20094	3.62328	0.985188	0.0978708	0.0960703
GOTERM_BP_DIRECT	GO:0042130~negative regulation of T cell proliferation	6	1.54639	0.00225371	20555, 58205, 18782, 12477, 12524, 171285	351	53	20094	6.48089	0.994207	0.116937	0.114786
GOTERM_BP_DIRECT	GO:0035556~intracellular signal transduction	18	4.63918	0.00243449	18762, 21961, 68526, 210044, 17096, 73341, 240754, 56193, 54354, 12229, 56743, 15507, 54324, 224860, 245650, 16797, 16428, 71704	351	450	20094	2.28991	0.996169	0.117911	0.115742
GOTERM_BP_DIRECT	GO:0032722~positive regulation of chemokine production	6	1.54639	0.00244883	81897, 12978, 11629, 170743, 16194, 171285	351	54	20094	6.36087	0.996293	0.117911	0.115742
GOTERM_BP_DIRECT	GO:0050776~regulation of immune response	6	1.54639	0.00244883	12483, 24099, 21939, 246256, 232413, 16768	351	54	20094	6.36087	0.996293	0.117911	0.115742
GOTERM_BP_DIRECT	GO:0042129~regulation of T cell proliferation	4	1.03093	0.00247908	170786, 21938, 12487, 12477	351	16	20094	14.312	0.996541	0.117911	0.115742
GOTERM_BP_DIRECT	GO:0006935~chemotaxis	9	2.31959	0.00267181	66102, 19204, 16963, 16985, 20307, 12772, 94176, 12775, 23832	351	136	20094	3.78846	0.997775	0.123146	0.120881
GOTERM_BP_DIRECT	GO:0071260~cellular response to mechanical stimulus	8	2.06186	0.00269702	12176, 170744, 21939, 170743, 12389, 13057, 20525, 19219	351	107	20094	4.28021	0.9979	0.123146	0.120881
GOTERM_BP_DIRECT	GO:0030101~natural killer cell activation	4	1.03093	0.00297175	12481, 27007, 16160, 16182	351	17	20094	13.4701	0.99888	0.13303	0.130582
GOTERM_BP_DIRECT	GO:0010628~positive regulation of gene expression	21	5.41237	0.00322565	22778, 16186, 238384, 15364, 17132, 20849, 18171, 22177, 11735, 12705, 81897, 12606, 83433, 12487, 12389, 12741, 13036, 11475, 18612, 19219, 12501	351	583	20094	2.0621	0.999374	0.141618	0.139013
GOTERM_BP_DIRECT	GO:0032695~negative regulation of interleukin-12 production	4	1.03093	0.00412708	232801, 100043314, 170744, 12775	351	19	20094	12.0522	0.999921	0.177776	0.174506
GOTERM_BP_DIRECT	GO:0050731~positive regulation of peptidyl-tyrosine phosphorylation	8	2.06186	0.00442916	56644, 12504, 12390, 15234, 83433, 16019, 16194, 12501	351	117	20094	3.91438	0.99996	0.187255	0.18381
GOTERM_BP_DIRECT	GO:0031663~lipopolysaccharide-mediated signaling pathway	5	1.28866	0.00460202	17079, 83433, 17084, 17096, 12511	351	39	20094	7.33947	0.999973	0.188677	0.185206
GOTERM_BP_DIRECT	GO:0098869~cellular oxidant detoxification	4	1.03093	0.00479336	101488143, 110257, 15122, 100503605	351	20	20094	11.4496	0.999983	0.188677	0.185206
GOTERM_BP_DIRECT	GO:0042554~superoxide anion generation	4	1.03093	0.00479336	17972, 17969, 13057, 13058	351	20	20094	11.4496	0.999983	0.188677	0.185206
GOTERM_BP_DIRECT	GO:0032623~interleukin-2 production	4	1.03093	0.00479336	12487, 12503, 12522, 16768	351	20	20094	11.4496	0.999983	0.188677	0.185206
GOTERM_BP_DIRECT	GO:0048678~response to axon injury	5	1.28866	0.00504431	83433, 11629, 12176, 22177, 17096	351	40	20094	7.15598	0.99999	0.195189	0.191598
GOTERM_BP_DIRECT	GO:0032743~positive regulation of interleukin-2 production	5	1.28866	0.00551422	56644, 12487, 12772, 12522, 12501	351	41	20094	6.98145	0.999997	0.206625	0.202824
GOTERM_BP_DIRECT	GO:0006801~superoxide metabolic process	4	1.03093	0.00552087	17972, 17969, 13057, 13058	351	21	20094	10.9044	0.999997	0.206625	0.202824
GOTERM_BP_DIRECT	GO:0050859~negative regulation of B cell receptor signaling pathway	3	0.773196	0.0059959	107321, 12483, 224860	351	7	20094	24.5348	0.999999	0.207404	0.203588
GOTERM_BP_DIRECT	GO:0045590~negative regulation of regulatory T cell differentiation	3	0.773196	0.0059959	15507, 12477, 16768	351	7	20094	24.5348	0.999999	0.207404	0.203588
GOTERM_BP_DIRECT	GO:0042773~ATP synthesis coupled electron transport	3	0.773196	0.0059959	17719, 17721, 17722	351	7	20094	24.5348	0.999999	0.207404	0.203588
GOTERM_BP_DIRECT	GO:0098883~synapse disassembly	3	0.773196	0.0059959	12260, 12262, 12259	351	7	20094	24.5348	0.999999	0.207404	0.203588
GOTERM_BP_DIRECT	GO:0002860~positive regulation of natural killer cell mediated cytotoxicity directed against tumor cell target	3	0.773196	0.0059959	27007, 16160, 225825	351	7	20094	24.5348	0.999999	0.207404	0.203588
GOTERM_BP_DIRECT	GO:0032693~negative regulation of interleukin-10 production	4	1.03093	0.00631106	58205, 22177, 16160, 12523	351	22	20094	10.4087	0.999999	0.215047	0.211091
GOTERM_BP_DIRECT	GO:1901224~positive regulation of NIK/NF-kappaB signaling	6	1.54639	0.00704532	81897, 83433, 170743, 12524, 16182, 171285	351	69	20094	4.97808	1	0.236536	0.232185
GOTERM_BP_DIRECT	GO:0032735~positive regulation of interleukin-12 production	5	1.28866	0.00768444	56644, 81897, 21939, 16160, 12775	351	45	20094	6.36087	1	0.252014	0.247378
GOTERM_BP_DIRECT	GO:0009615~response to virus	7	1.80412	0.00772711	81897, 15507, 15364, 170744, 279572, 16963, 11475	351	99	20094	4.04783	1	0.252014	0.247378
GOTERM_BP_DIRECT	GO:0070374~positive regulation of ERK1 and ERK2 cascade	11	2.83505	0.00842119	18762, 12504, 12978, 83433, 20361, 16963, 54635, 11475, 20307, 83397, 171285	351	235	20094	2.67969	1	0.270783	0.265801
GOTERM_BP_DIRECT	GO:0050852~T cell receptor signaling pathway	7	1.80412	0.00889451	230787, 12487, 12477, 12503, 78473, 16428, 12501	351	102	20094	3.92877	1	0.28203	0.276842
GOTERM_BP_DIRECT	GO:0072540~T-helper 17 cell lineage commitment	3	0.773196	0.0100445	30925, 17085, 16194	351	9	20094	19.0826	1	0.314132	0.308353
GOTERM_BP_DIRECT	GO:0043407~negative regulation of MAP kinase activity	5	1.28866	0.0103519	20660, 24066, 12389, 17096, 240754	351	49	20094	5.84162	1	0.31937	0.313494
GOTERM_BP_DIRECT	GO:0032753~positive regulation of interleukin-4 production	4	1.03093	0.0112438	18762, 12487, 12501, 171285	351	27	20094	8.48116	1	0.34226	0.335963
GOTERM_BP_DIRECT	GO:0019233~sensory perception of pain	6	1.54639	0.0116674	23859, 12286, 17380, 11421, 12772, 16160	351	78	20094	4.40368	1	0.350482	0.344034
GOTERM_BP_DIRECT	GO:0001819~positive regulation of cytokine production	6	1.54639	0.0122829	81897, 69573, 16428, 232414, 19219, 171285	351	79	20094	4.34794	1	0.363294	0.35661
GOTERM_BP_DIRECT	GO:0050665~hydrogen peroxide biosynthetic process	3	0.773196	0.0124121	17969, 13057, 13058	351	10	20094	17.1744	1	0.363294	0.35661
GOTERM_BP_DIRECT	GO:0045429~positive regulation of nitric oxide biosynthetic process	5	1.28866	0.0127022	56644, 69219, 16598, 11629, 27007	351	52	20094	5.5046	1	0.367077	0.360324
GOTERM_BP_DIRECT	GO:0071356~cellular response to tumor necrosis factor	8	2.06186	0.0141803	12606, 22329, 16598, 21939, 13057, 16963, 20307, 83397	351	146	20094	3.13687	1	0.404671	0.397227
GOTERM_BP_DIRECT	GO:0032715~negative regulation of interleukin-6 production	5	1.28866	0.0144436	81897, 15234, 16598, 171285, 12523	351	54	20094	5.30073	1	0.407097	0.399607
GOTERM_BP_DIRECT	GO:2000563~positive regulation of CD4-positive, alpha-beta T cell proliferation	3	0.773196	0.0149972	12487, 16963, 12501	351	11	20094	15.6131	1	0.408246	0.400735
GOTERM_BP_DIRECT	GO:0046641~positive regulation of alpha-beta T cell proliferation	3	0.773196	0.0149972	12487, 12772, 12501	351	11	20094	15.6131	1	0.408246	0.400735
GOTERM_BP_DIRECT	GO:0051899~membrane depolarization	4	1.03093	0.0150209	18762, 71653, 12286, 12389	351	30	20094	7.63305	1	0.408246	0.400735
GOTERM_BP_DIRECT	GO:0071222~cellular response to lipopolysaccharide	12	3.09278	0.0154853	17079, 66102, 81897, 58205, 21939, 246256, 21938, 27007, 12524, 16160, 22259, 171285	351	297	20094	2.31304	1	0.415918	0.408266
GOTERM_BP_DIRECT	GO:0050853~B cell receptor signaling pathway	10	2.57732	0.016156	12229, 56743, 380809, 16019, 12477, 16017, 17096, 16071, 16428, 100125263	351	222	20094	2.57873	1	0.421767	0.414007
GOTERM_BP_DIRECT	GO:0055088~lipid homeostasis	5	1.28866	0.0163292	12606, 83433, 67451, 22259, 74591	351	56	20094	5.11142	1	0.421767	0.414007
GOTERM_BP_DIRECT	GO:0045089~positive regulation of innate immune response	4	1.03093	0.0164199	67486, 170744, 16963, 171285	351	31	20094	7.38682	1	0.421767	0.414007
GOTERM_BP_DIRECT	GO:0060326~cell chemotaxis	6	1.54639	0.0164421	22329, 66793, 15234, 12772, 12775, 23832	351	85	20094	4.04103	1	0.421767	0.414007
GOTERM_BP_DIRECT	GO:0032496~response to lipopolysaccharide	9	2.31959	0.016982	16154, 12705, 22329, 19204, 11421, 83397, 12775, 12511, 19219	351	187	20094	2.75524	1	0.430776	0.422852
GOTERM_BP_DIRECT	GO:0010875~positive regulation of cholesterol efflux	4	1.03093	0.0178895	83433, 12389, 22259, 74591	351	32	20094	7.15598	1	0.448811	0.440554
GOTERM_BP_DIRECT	GO:0043410~positive regulation of MAPK cascade	9	2.31959	0.0185633	232801, 81897, 12504, 12390, 15234, 16019, 16194, 16009, 12523	351	190	20094	2.71174	1	0.460653	0.452179
GOTERM_BP_DIRECT	GO:0002476~antigen processing and presentation of endogenous peptide antigen via MHC class Ib	4	1.03093	0.01943	15042, 15013, 14990, 667977	351	33	20094	6.93913	1	0.471902	0.46322
GOTERM_BP_DIRECT	GO:0002486~antigen processing and presentation of endogenous peptide antigen via MHC class I via ER pathway, TAP-independent	4	1.03093	0.01943	15042, 15013, 14990, 667977	351	33	20094	6.93913	1	0.471902	0.46322
GOTERM_BP_DIRECT	GO:0006915~apoptotic process	20	5.15464	0.0203657	21940, 218215, 383619, 12176, 14198, 66813, 70186, 21942, 54354, 170676, 12705, 12229, 27279, 12795, 17969, 16985, 13421, 11676, 14744, 16009	351	652	20094	1.75607	1	0.480856	0.47201
GOTERM_BP_DIRECT	GO:0045577~regulation of B cell differentiation	3	0.773196	0.0207871	81897, 74748, 22780	351	13	20094	13.211	1	0.480856	0.47201
GOTERM_BP_DIRECT	GO:0045056~transcytosis	3	0.773196	0.0207871	19204, 68453, 14725	351	13	20094	13.211	1	0.480856	0.47201
GOTERM_BP_DIRECT	GO:0001782~B cell homeostasis	4	1.03093	0.0210416	210293, 24099, 57916, 17096	351	34	20094	6.73504	1	0.480856	0.47201
GOTERM_BP_DIRECT	GO:0070328~triglyceride homeostasis	4	1.03093	0.0210416	57875, 68453, 22259, 67470	351	34	20094	6.73504	1	0.480856	0.47201
GOTERM_BP_DIRECT	GO:0018108~peptidyl-tyrosine phosphorylation	6	1.54639	0.0214453	12229, 12504, 12978, 16019, 17096, 12501	351	91	20094	3.77458	1	0.480856	0.47201
GOTERM_BP_DIRECT	GO:0016485~protein processing	6	1.54639	0.0214453	13040, 16790, 13809, 17380, 17228, 16658	351	91	20094	3.77458	1	0.480856	0.47201
GOTERM_BP_DIRECT	GO:0051092~positive regulation of NF-kappaB transcription factor activity	8	2.06186	0.0215973	18762, 56644, 81897, 383619, 21939, 12389, 16182, 12523	351	159	20094	2.8804	1	0.480856	0.47201
GOTERM_BP_DIRECT	GO:0032981~mitochondrial respiratory chain complex I assembly	5	1.28866	0.0216943	17719, 17716, 17717, 17721, 17722	351	61	20094	4.69245	1	0.480856	0.47201
GOTERM_BP_DIRECT	GO:0045766~positive regulation of angiogenesis	8	2.06186	0.0229388	15507, 69219, 15234, 15364, 21939, 13058, 13036, 17228	351	161	20094	2.84461	1	0.503552	0.494288
GOTERM_BP_DIRECT	GO:0045059~positive thymic T cell selection	3	0.773196	0.023976	12502, 94176, 12501	351	14	20094	12.2674	1	0.516389	0.506889
GOTERM_BP_DIRECT	GO:0097242~beta-amyloid clearance	3	0.773196	0.023976	83433, 17380, 14725	351	14	20094	12.2674	1	0.516389	0.506889
GOTERM_BP_DIRECT	GO:0042776~mitochondrial ATP synthesis coupled proton transport	5	1.28866	0.0253735	17719, 17716, 17717, 17721, 17722	351	64	20094	4.47249	1	0.54138	0.53142
GOTERM_BP_DIRECT	GO:0002548~monocyte chemotaxis	4	1.03093	0.0263027	19277, 16963, 20307, 12772	351	37	20094	6.18896	1	0.550909	0.540774
GOTERM_BP_DIRECT	GO:0050870~positive regulation of T cell activation	4	1.03093	0.0263027	12504, 15000, 12772, 12501	351	37	20094	6.18896	1	0.550909	0.540774
GOTERM_BP_DIRECT	GO:1903238~positive regulation of leukocyte tethering or rolling	3	0.773196	0.0273507	19204, 12772, 14345	351	15	20094	11.4496	1	0.552581	0.542416
GOTERM_BP_DIRECT	GO:0010820~positive regulation of T cell chemotaxis	3	0.773196	0.0273507	16963, 12772, 12775	351	15	20094	11.4496	1	0.552581	0.542416
GOTERM_BP_DIRECT	GO:0006518~peptide metabolic process	3	0.773196	0.0273507	17380, 11421, 17228	351	15	20094	11.4496	1	0.552581	0.542416
GOTERM_BP_DIRECT	GO:0006968~cellular defense response	3	0.773196	0.0273507	17969, 12772, 16797	351	15	20094	11.4496	1	0.552581	0.542416
GOTERM_BP_DIRECT	GO:0001525~angiogenesis	11	2.83505	0.0276226	57875, 16790, 13809, 27279, 239027, 12389, 30878, 12772, 654812, 71690, 330267	351	284	20094	2.21735	1	0.553179	0.543002
GOTERM_BP_DIRECT	GO:0098609~cell-cell adhesion	9	2.31959	0.0283227	56644, 22329, 23859, 12550, 12481, 71740, 12741, 67451, 12489	351	206	20094	2.50112	1	0.562268	0.551924
GOTERM_BP_DIRECT	GO:0043171~peptide catabolic process	3	0.773196	0.0309038	16790, 13809, 11421	351	16	20094	10.734	1	0.608219	0.59703
GOTERM_BP_DIRECT	GO:0050727~regulation of inflammatory response	6	1.54639	0.0329853	81897, 20361, 16963, 12772, 17096, 17228	351	102	20094	3.36752	1	0.632448	0.620812
GOTERM_BP_DIRECT	GO:0001816~cytokine production	4	1.03093	0.0343084	12504, 19204, 17132, 225825	351	41	20094	5.58516	1	0.632448	0.620812
GOTERM_BP_DIRECT	GO:0060369~positive regulation of Fc receptor mediated stimulatory signaling pathway	2	0.515464	0.0345337	17096, 225825	351	2	20094	57.2479	1	0.632448	0.620812
GOTERM_BP_DIRECT	GO:0002764~immune response-regulating signaling pathway	2	0.515464	0.0345337	56743, 13036	351	2	20094	57.2479	1	0.632448	0.620812
GOTERM_BP_DIRECT	GO:0032633~interleukin-4 production	3	0.773196	0.0346281	12522, 16428, 12501	351	17	20094	10.1026	1	0.632448	0.620812
GOTERM_BP_DIRECT	GO:0010524~positive regulation of calcium ion transport into cytosol	3	0.773196	0.0346281	12504, 12389, 83408	351	17	20094	10.1026	1	0.632448	0.620812
GOTERM_BP_DIRECT	GO:0021680~cerebellar Purkinje cell layer development	3	0.773196	0.0346281	12286, 77579, 20370	351	17	20094	10.1026	1	0.632448	0.620812
GOTERM_BP_DIRECT	GO:0097067~cellular response to thyroid hormone stimulus	3	0.773196	0.0346281	13040, 14599, 13036	351	17	20094	10.1026	1	0.632448	0.620812
GOTERM_BP_DIRECT	GO:0043116~negative regulation of vascular permeability	3	0.773196	0.0346281	69219, 12741, 83397	351	17	20094	10.1026	1	0.632448	0.620812
GOTERM_BP_DIRECT	GO:0032689~negative regulation of interferon-gamma production	4	1.03093	0.036485	58205, 16963, 83408, 171285	351	42	20094	5.45218	1	0.659933	0.647793
GOTERM_BP_DIRECT	GO:0031175~neuron projection development	8	2.06186	0.0367111	12550, 20361, 77579, 17967, 17096, 14758, 17756, 243548	351	178	20094	2.57294	1	0.659933	0.647793
GOTERM_BP_DIRECT	GO:0009060~aerobic respiration	5	1.28866	0.0385499	17719, 17716, 17717, 17721, 17722	351	73	20094	3.92109	1	0.680174	0.667661
GOTERM_BP_DIRECT	GO:0035094~response to nicotine	4	1.03093	0.0387309	22329, 17719, 268860, 17722	351	43	20094	5.32538	1	0.680174	0.667661
GOTERM_BP_DIRECT	GO:0019882~antigen processing and presentation	4	1.03093	0.0387309	545030, 15013, 15000, 16019	351	43	20094	5.32538	1	0.680174	0.667661
GOTERM_BP_DIRECT	GO:0001934~positive regulation of protein phosphorylation	10	2.57732	0.0423868	12504, 12978, 15234, 83433, 11629, 21939, 20361, 17096, 12511, 19219	351	264	20094	2.16848	1	0.738695	0.725105
GOTERM_BP_DIRECT	GO:0048662~negative regulation of smooth muscle cell proliferation	4	1.03093	0.0458791	11629, 12389, 16160, 16009	351	46	20094	4.97808	1	0.787534	0.773046
GOTERM_BP_DIRECT	GO:0072593~reactive oxygen species metabolic process	4	1.03093	0.0458791	216456, 12176, 13057, 17717	351	46	20094	4.97808	1	0.787534	0.773046
GOTERM_BP_DIRECT	GO:0014068~positive regulation of phosphatidylinositol 3-kinase signaling	5	1.28866	0.0472776	15234, 83433, 12487, 17969, 54635	351	78	20094	3.66973	1	0.805483	0.790665
GOTERM_BP_DIRECT	GO:0030316~osteoclast differentiation	4	1.03093	0.0483968	12978, 83433, 22177, 246746	351	47	20094	4.87216	1	0.806495	0.791658
GOTERM_BP_DIRECT	GO:0050769~positive regulation of neurogenesis	4	1.03093	0.0483968	14599, 17380, 11421, 14725	351	47	20094	4.87216	1	0.806495	0.791658
GOTERM_BP_DIRECT	GO:0030890~positive regulation of B cell proliferation	4	1.03093	0.0483968	81897, 24099, 21939, 16019	351	47	20094	4.87216	1	0.806495	0.791658
GOTERM_BP_DIRECT	GO:0006874~cellular calcium ion homeostasis	6	1.54639	0.0508303	238384, 53313, 21939, 12389, 20307, 12772	351	115	20094	2.98685	1	0.822072	0.806949
GOTERM_BP_DIRECT	GO:1904845~cellular response to L-glutamine	2	0.515464	0.051352	13057, 13058	351	3	20094	38.1652	1	0.822072	0.806949
GOTERM_BP_DIRECT	GO:1905521~regulation of macrophage migration	2	0.515464	0.051352	12527, 12772	351	3	20094	38.1652	1	0.822072	0.806949
GOTERM_BP_DIRECT	GO:0014856~skeletal muscle cell proliferation	2	0.515464	0.051352	12390, 15234	351	3	20094	38.1652	1	0.822072	0.806949
GOTERM_BP_DIRECT	GO:0034769~basement membrane disassembly	2	0.515464	0.051352	13040, 17228	351	3	20094	38.1652	1	0.822072	0.806949
GOTERM_BP_DIRECT	GO:0043547~positive regulation of GTPase activity	8	2.06186	0.0514921	210293, 12390, 54324, 21939, 16963, 20307, 50778, 12775	351	192	20094	2.38533	1	0.822072	0.806949
GOTERM_BP_DIRECT	GO:0034097~response to cytokine	5	1.28866	0.0529971	12705, 66102, 14599, 16194, 23832	351	81	20094	3.53382	1	0.840224	0.824767
GOTERM_BP_DIRECT	GO:0032728~positive regulation of interferon-beta production	4	1.03093	0.0536305	81897, 67486, 170744, 170743	351	49	20094	4.67329	1	0.844403	0.828869
GOTERM_BP_DIRECT	GO:0032091~negative regulation of protein binding	5	1.28866	0.0549835	20660, 12389, 83560, 11421, 18008	351	82	20094	3.49072	1	0.853928	0.838218
GOTERM_BP_DIRECT	GO:0071347~cellular response to interleukin-1	5	1.28866	0.0549835	16598, 21939, 16963, 20307, 83397	351	82	20094	3.49072	1	0.853928	0.838218
GOTERM_BP_DIRECT	GO:0030036~actin cytoskeleton organization	8	2.06186	0.0593306	54324, 245880, 77579, 22177, 276829, 94176, 12775, 20743	351	198	20094	2.31304	1	0.910017	0.893275
GOTERM_BP_DIRECT	GO:2000010~positive regulation of protein localization to cell surface	3	0.773196	0.0601894	22177, 12503, 74591	351	23	20094	7.46711	1	0.910017	0.893275
GOTERM_BP_DIRECT	GO:0006809~nitric oxide biosynthetic process	3	0.773196	0.0601894	69219, 27007, 12389	351	23	20094	7.46711	1	0.910017	0.893275
GOTERM_BP_DIRECT	GO:0090026~positive regulation of monocyte chemotaxis	3	0.773196	0.0601894	11629, 12772, 27226	351	23	20094	7.46711	1	0.910017	0.893275
GOTERM_BP_DIRECT	GO:0008217~regulation of blood pressure	5	1.28866	0.061181	16790, 13809, 72054, 11421, 11475	351	85	20094	3.36752	1	0.918628	0.901728
GOTERM_BP_DIRECT	GO:0048144~fibroblast proliferation	4	1.03093	0.0619661	15364, 12389, 54635, 14702	351	52	20094	4.40368	1	0.918628	0.901728
GOTERM_BP_DIRECT	GO:0030217~T cell differentiation	4	1.03093	0.0619661	22778, 12504, 74734, 16848	351	52	20094	4.40368	1	0.918628	0.901728
GOTERM_BP_DIRECT	GO:0031643~positive regulation of myelination	3	0.773196	0.0649263	15234, 245880, 21938	351	24	20094	7.15598	1	0.931915	0.914771
GOTERM_BP_DIRECT	GO:0045907~positive regulation of vasoconstriction	4	1.03093	0.0678371	12389, 11421, 15466, 276829	351	54	20094	4.24058	1	0.931915	0.914771
GOTERM_BP_DIRECT	GO:0042093~T-helper cell differentiation	2	0.515464	0.0678782	16160, 19219	351	4	20094	28.6239	1	0.931915	0.914771
GOTERM_BP_DIRECT	GO:0030046~parallel actin filament bundle assembly	2	0.515464	0.0678782	56226, 11629	351	4	20094	28.6239	1	0.931915	0.914771
GOTERM_BP_DIRECT	GO:0050864~regulation of B cell activation	2	0.515464	0.0678782	230787, 81897	351	4	20094	28.6239	1	0.931915	0.914771
GOTERM_BP_DIRECT	GO:0002768~immune response-regulating cell surface receptor signaling pathway	2	0.515464	0.0678782	21939, 17096	351	4	20094	28.6239	1	0.931915	0.914771
GOTERM_BP_DIRECT	GO:0097022~lymphocyte migration into lymph node	2	0.515464	0.0678782	14345, 12775	351	4	20094	28.6239	1	0.931915	0.914771
GOTERM_BP_DIRECT	GO:0031652~positive regulation of heat generation	2	0.515464	0.0678782	30878, 268860	351	4	20094	28.6239	1	0.931915	0.914771
GOTERM_BP_DIRECT	GO:0002344~B cell affinity maturation	2	0.515464	0.0678782	12229, 16019	351	4	20094	28.6239	1	0.931915	0.914771
GOTERM_BP_DIRECT	GO:0010536~positive regulation of activation of Janus kinase activity	2	0.515464	0.0678782	16194, 16160	351	4	20094	28.6239	1	0.931915	0.914771
GOTERM_BP_DIRECT	GO:0002408~myeloid dendritic cell chemotaxis	2	0.515464	0.0678782	54324, 12775	351	4	20094	28.6239	1	0.931915	0.914771
GOTERM_BP_DIRECT	GO:0070836~caveola assembly	2	0.515464	0.0678782	12390, 12389	351	4	20094	28.6239	1	0.931915	0.914771
GOTERM_BP_DIRECT	GO:0009617~response to bacterium	10	2.57732	0.068169	110257, 17916, 12176, 15122, 22780, 12389, 17969, 100101484, 50778, 23833	351	290	20094	1.97406	1	0.931915	0.914771
GOTERM_BP_DIRECT	GO:0007189~adenylate cyclase-activating G-protein coupled receptor signaling pathway	6	1.54639	0.069601	14680, 170757, 210044, 14744, 13611, 19219	351	126	20094	2.72609	1	0.945828	0.928428
GOTERM_BP_DIRECT	GO:0001890~placenta development	4	1.03093	0.073951	170676, 12705, 17380, 70956	351	56	20094	4.08913	1	0.975388	0.957444
GOTERM_BP_DIRECT	GO:0032930~positive regulation of superoxide anion generation	3	0.773196	0.074755	56644, 22177, 13057	351	26	20094	6.60552	1	0.975388	0.957444
GOTERM_BP_DIRECT	GO:0032727~positive regulation of interferon-alpha production	3	0.773196	0.074755	81897, 170744, 170743	351	26	20094	6.60552	1	0.975388	0.957444
GOTERM_BP_DIRECT	GO:0008285~negative regulation of cell proliferation	13	3.35052	0.0756239	20555, 21753, 12390, 69219, 17096, 21942, 54354, 12606, 12527, 12978, 12389, 67451, 16009	351	431	20094	1.72673	1	0.975388	0.957444
GOTERM_BP_DIRECT	GO:0030514~negative regulation of BMP signaling pathway	4	1.03093	0.0770968	14562, 20660, 12389, 14725	351	57	20094	4.01739	1	0.975388	0.957444
GOTERM_BP_DIRECT	GO:0001817~regulation of cytokine production	4	1.03093	0.0770968	21897, 81897, 170744, 17096	351	57	20094	4.01739	1	0.975388	0.957444
GOTERM_BP_DIRECT	GO:0043129~surfactant homeostasis	3	0.773196	0.0798359	16541, 13036, 74591	351	27	20094	6.36087	1	0.975388	0.957444
GOTERM_BP_DIRECT	GO:0032703~negative regulation of interleukin-2 production	3	0.773196	0.0798359	16963, 16768, 171285	351	27	20094	6.36087	1	0.975388	0.957444
GOTERM_BP_DIRECT	GO:0050829~defense response to Gram-negative bacterium	6	1.54639	0.0812494	17476, 81897, 12504, 83433, 16019, 16160	351	132	20094	2.60218	1	0.975388	0.957444
GOTERM_BP_DIRECT	GO:0001701~in utero embryonic development	11	2.83505	0.0827605	110257, 319924, 14562, 28114, 16598, 19782, 12550, 17719, 15122, 77579, 17133	351	347	20094	1.81477	1	0.975388	0.957444
GOTERM_BP_DIRECT	GO:0002361~CD4-positive, CD25-positive, alpha-beta regulatory T cell differentiation	2	0.515464	0.0841172	16186, 18782	351	5	20094	22.8991	1	0.975388	0.957444
GOTERM_BP_DIRECT	GO:0034241~positive regulation of macrophage fusion	2	0.515464	0.0841172	83433, 22177	351	5	20094	22.8991	1	0.975388	0.957444
GOTERM_BP_DIRECT	GO:0002282~microglial cell activation involved in immune response	2	0.515464	0.0841172	83433, 22177	351	5	20094	22.8991	1	0.975388	0.957444
GOTERM_BP_DIRECT	GO:0071226~cellular response to molecule of fungal origin	2	0.515464	0.0841172	56644, 12229	351	5	20094	22.8991	1	0.975388	0.957444
GOTERM_BP_DIRECT	GO:0055092~sterol homeostasis	2	0.515464	0.0841172	22259, 67470	351	5	20094	22.8991	1	0.975388	0.957444
GOTERM_BP_DIRECT	GO:0030888~regulation of B cell proliferation	2	0.515464	0.0841172	12483, 22780	351	5	20094	22.8991	1	0.975388	0.957444
GOTERM_BP_DIRECT	GO:0015990~electron transport coupled proton transport	2	0.515464	0.0841172	17719, 17721	351	5	20094	22.8991	1	0.975388	0.957444
GOTERM_BP_DIRECT	GO:0061041~regulation of wound healing	2	0.515464	0.0841172	27279, 11475	351	5	20094	22.8991	1	0.975388	0.957444
GOTERM_BP_DIRECT	GO:1904044~response to aldosterone	2	0.515464	0.0841172	13057, 13058	351	5	20094	22.8991	1	0.975388	0.957444
GOTERM_BP_DIRECT	GO:0002724~regulation of T cell cytokine production	2	0.515464	0.0841172	21938, 12772	351	5	20094	22.8991	1	0.975388	0.957444
GOTERM_BP_DIRECT	GO:0090036~regulation of protein kinase C signaling	2	0.515464	0.0841172	20370, 83397	351	5	20094	22.8991	1	0.975388	0.957444
GOTERM_BP_DIRECT	GO:0032831~positive regulation of CD4-positive, CD25-positive, alpha-beta regulatory T cell differentiation	2	0.515464	0.0841172	16186, 83408	351	5	20094	22.8991	1	0.975388	0.957444
GOTERM_BP_DIRECT	GO:0048550~negative regulation of pinocytosis	2	0.515464	0.0841172	12389, 22259	351	5	20094	22.8991	1	0.975388	0.957444
GOTERM_BP_DIRECT	GO:0034154~toll-like receptor 7 signaling pathway	2	0.515464	0.0841172	170743, 171285	351	5	20094	22.8991	1	0.975388	0.957444
GOTERM_BP_DIRECT	GO:0002576~platelet degranulation	2	0.515464	0.0841172	17096, 56193	351	5	20094	22.8991	1	0.975388	0.957444
GOTERM_BP_DIRECT	GO:1901299~negative regulation of hydrogen peroxide-mediated programmed cell death	2	0.515464	0.0841172	212032, 15234	351	5	20094	22.8991	1	0.975388	0.957444
GOTERM_BP_DIRECT	GO:1903039~positive regulation of leukocyte cell-cell adhesion	2	0.515464	0.0841172	19204, 78473	351	5	20094	22.8991	1	0.975388	0.957444
GOTERM_BP_DIRECT	GO:0050849~negative regulation of calcium-mediated signaling	2	0.515464	0.0841172	238384, 12483	351	5	20094	22.8991	1	0.975388	0.957444
GOTERM_BP_DIRECT	GO:0007179~transforming growth factor beta receptor signaling pathway	5	1.28866	0.084358	12705, 107321, 12390, 110542, 12741	351	95	20094	3.01305	1	0.975388	0.957444
GOTERM_BP_DIRECT	GO:0032740~positive regulation of interleukin-17 production	3	0.773196	0.0850207	30925, 17085, 16160	351	28	20094	6.1337	1	0.975388	0.957444
GOTERM_BP_DIRECT	GO:0046488~phosphatidylinositol metabolic process	3	0.773196	0.0850207	12978, 18719, 56193	351	28	20094	6.1337	1	0.975388	0.957444
GOTERM_BP_DIRECT	GO:0050714~positive regulation of protein secretion	4	1.03093	0.0868778	83433, 77579, 12489, 19219	351	60	20094	3.81652	1	0.983362	0.965271
GOTERM_BP_DIRECT	GO:0007416~synapse assembly	4	1.03093	0.0868778	12550, 12286, 226438, 20743	351	60	20094	3.81652	1	0.983362	0.965271
GOTERM_BP_DIRECT	GO:0006629~lipid metabolic process	19	4.89691	0.0870079	18476, 22239, 14263, 18782, 74596, 72054, 27226, 22259, 20447, 26879, 233549, 57875, 27052, 18719, 94180, 224860, 68393, 14421, 68262	351	728	20094	1.49411	1	0.983362	0.965271
GOTERM_BP_DIRECT	GO:0061484~hematopoietic stem cell homeostasis	3	0.773196	0.0903043	54324, 140795, 20849	351	29	20094	5.92219	1	1	0.982033
GOTERM_BP_DIRECT	GO:0001935~endothelial cell proliferation	3	0.773196	0.0903043	12390, 12389, 94352	351	29	20094	5.92219	1	1	0.982033
GOTERM_BP_DIRECT	GO:0090023~positive regulation of neutrophil chemotaxis	3	0.773196	0.0903043	20343, 16963, 12775	351	29	20094	5.92219	1	1	0.982033
GOTERM_BP_DIRECT	GO:0042744~hydrogen peroxide catabolic process	3	0.773196	0.0903043	101488143, 15122, 100503605	351	29	20094	5.92219	1	1	0.982033
GOTERM_BP_DIRECT	GO:0051402~neuron apoptotic process	5	1.28866	0.0920396	637515, 12176, 12286, 70186, 18008	351	98	20094	2.92081	1	1	0.982033
GOTERM_BP_DIRECT	GO:0006911~phagocytosis, engulfment	8	2.06186	0.0942832	56644, 83433, 380809, 11629, 16019, 16017, 16071, 100125263	351	222	20094	2.06299	1	1	0.982033
GOTERM_BP_DIRECT	GO:0002639~positive regulation of immunoglobulin production	3	0.773196	0.0956817	21940, 81897, 12524	351	30	20094	5.72479	1	1	0.982033
GOTERM_BP_DIRECT	GO:0014003~oligodendrocyte development	3	0.773196	0.0956817	12527, 245880, 17096	351	30	20094	5.72479	1	1	0.982033
GOTERM_BP_DIRECT	GO:0006958~complement activation, classical pathway	8	2.06186	0.0959845	12260, 12262, 380809, 16019, 16017, 12259, 16071, 100125263	351	223	20094	2.05374	1	1	0.982033
